# Supplementary material for: N,N,N′,N′-Tetra­kis(2-hy­droxy-5-methyl­benz­yl)ethane-1,2-diamine dimethyl­formamide disolvate
Source: Acta Crystallogr Sect E Struct Rep Online. 2011 May 20;67(Pt 6):o1438. doi: 10.1107/S1600536811017934 (PMC3120359; doi:10.1107/S1600536811017934)
Supplement: Supplementary file 1 [file e-67-o1438-sup1.cif]

##############################################################################
#                                                                            #
# This CIF contains the data in a paper accepted for publication in          #
# Acta Crystallographica Section E. It conforms to the requirements of       #
# Notes for Authors for Acta Crystallographica Section E, and has been       #
# peer reviewed under the auspices of the IUCr Commission on Journals.       #
#                                                                            #
# Full details of the Crystallographic Information File format               #
# are given in the paper "The Crystallographic Information File (CIF):       #
# a New Standard Archive File for Crystallography" by S. R. Hall, F. H.      #
# Allen and I. D. Brown [Acta Cryst. (1991), A47, 655-685].                  #
#                                                                            #
# The current version of the core CIF dictionary is obtainable from          #
# ftp://ftp.iucr.org/pub/cif_core.dic.                                       #
#                                                                            #
# Software is freely available for graphical display of the structure(s)     #
# in this CIF. For information consult the CIF software page                 #
# http://www.iucr.org/resources/cif/software.                                #
#                                                                            #
# This file may be used for bona fide research purposes within the           #
# scientific community so long as proper attribution is given to the journal # 
# article from which it was obtained.                                        #
#                                                                            #
##############################################################################
data_I
_audit_creation_method     SHELXL-97
_chemical_name_systematic
;
2-{[(2-{bis[(2-hydroxy-5-methylphenyl)methyl]amino}ethyl)[(2-hydroxy-5-
methylphenyl)methyl]amino]methyl}-4-methylphenol dimethylformamide disolvate
;
_chemical_name_common
;
<i>N</i>,<i>N</i>,<i>N</i>',<i>N</i>'-Tetrakis(2-hydroxy-5-
methylbenzyl)ethane-1,2-diamine dimethylformamide disolvate
;
_chemical_formula_moiety     'C34 H40 N2 O4, 2(C3 H7 N O)'
_chemical_formula_sum     'C40 H54 N4 O6'
_chemical_formula_iupac     'C34 H40 N2 O4, 2C3 H7 N O'
_chemical_formula_weight     686.87
_chemical_melting_point     ?
_symmetry_cell_setting     monoclinic
_symmetry_space_group_name_H-M     'P 21/c'
_symmetry_space_group_name_Hall     '-P 2ybc'
loop_
    _symmetry_equiv_pos_as_xyz
    'x, y, z'
    '-x, y+1/2, -z+1/2'
    '-x, -y, -z'
    'x, -y-1/2, z-1/2'
_cell_length_a     11.574(2)
_cell_length_b     6.3557(12)
_cell_length_c     26.343(5)
_cell_angle_alpha     90.00
_cell_angle_beta     94.939(3)
_cell_angle_gamma     90.00
_cell_volume     1930.7(6)
_cell_formula_units_Z     2
_cell_measurement_reflns_used     2283
_cell_measurement_theta_min     2.248
_cell_measurement_theta_max     22.363
_cell_measurement_temperature     298(2)
_exptl_crystal_description     block
_exptl_crystal_colour     colourless
_exptl_crystal_size_max     0.50
_exptl_crystal_size_mid     0.32
_exptl_crystal_size_min     0.27
_exptl_crystal_density_diffrn     1.182
_exptl_crystal_density_meas     ?
_exptl_crystal_density_method     'not measured'
_exptl_crystal_F_000     740
_exptl_absorpt_coefficient_mu     0.079
_exptl_absorpt_correction_type     none
_exptl_absorpt_process_details     ?
_exptl_absorpt_correction_T_min     ?
_exptl_absorpt_correction_T_max     ?
_exptl_special_details
;
;
_diffrn_ambient_temperature     298(2)
_diffrn_radiation_type     MoK\a
_diffrn_radiation_wavelength     0.71073
_diffrn_radiation_source     'fine-focus sealed tube'
_diffrn_radiation_monochromator     graphite
_diffrn_measurement_device_type     'Bruker SMART APEX'
_diffrn_measurement_method     '\f and \w'
_diffrn_detector_area_resol_mean     ?
_diffrn_reflns_number     9607
_diffrn_reflns_av_R_equivalents     0.0285
_diffrn_reflns_av_sigmaI/netI     0.0341
_diffrn_reflns_theta_min     1.55
_diffrn_reflns_theta_max     25.47
_diffrn_reflns_theta_full     25.47
_diffrn_measured_fraction_theta_max     0.999
_diffrn_measured_fraction_theta_full     0.999
_diffrn_reflns_limit_h_min     -13
_diffrn_reflns_limit_h_max     13
_diffrn_reflns_limit_k_min     0
_diffrn_reflns_limit_k_max     7
_diffrn_reflns_limit_l_min     0
_diffrn_reflns_limit_l_max     31
_diffrn_standards_number     ?
_diffrn_standards_interval_count     ?
_diffrn_standards_interval_time     ?
_diffrn_standards_decay_%     ?
_refine_special_details
;
Refinement of <i>F</i>^2^ against ALL reflections. The weighted <i>R</i>-factor
<i>wR</i> and goodness of fit <i>S</i> are based on <i>F</i>^2^, conventional
<i>R</i>-factors <i>R</i> are based on <i>F</i>, with <i>F</i> set to zero for
negative <i>F</i>^2^. The threshold expression of <i>F</i>^2^ >
\s(<i>F</i>^2^) is used only for calculating <i>R</i>-factors(gt) <i>etc</i>.
and is not relevant to the choice of reflections for refinement.
<i>R</i>-factors based on <i>F</i>^2^ are statistically about twice as large
as those based on <i>F</i>, and <i>R</i>- factors based on ALL data will be
even larger.
;
_reflns_number_total     3569
_reflns_number_gt     2667
_reflns_threshold_expression     I>2\s(I)
_refine_ls_structure_factor_coef     Fsqd
_refine_ls_matrix_type     full
_refine_ls_R_factor_all     0.0781
_refine_ls_R_factor_gt     0.0575
_refine_ls_wR_factor_gt     0.1424
_refine_ls_wR_factor_ref     0.1542
_refine_ls_goodness_of_fit_ref     1.067
_refine_ls_restrained_S_all     1.067
_refine_ls_number_reflns     3569
_refine_ls_number_parameters     232
_refine_ls_number_restraints     0
_refine_ls_hydrogen_treatment     constr
_refine_ls_weighting_scheme     calc
_refine_ls_weighting_details
         'calc w=1/[\s^2^(Fo^2^)+(0.0747P)^2^+0.2941P] where P=(Fo^2^+2Fc^2^)/3'
_atom_sites_solution_hydrogens     geom
_atom_sites_solution_primary     direct
_atom_sites_solution_secondary     difmap
_refine_ls_shift/su_max     0.003
_refine_ls_shift/su_mean     0.000
_refine_diff_density_max     0.193
_refine_diff_density_min     -0.149
_refine_ls_extinction_method     none
_refine_ls_extinction_coef     ?
loop_
    _atom_type_symbol
    _atom_type_description
    _atom_type_scat_dispersion_real
    _atom_type_scat_dispersion_imag
    _atom_type_scat_source
    'C' 'C' 0.0033 0.0016
                         'International Tables Vol C Tables 4.2.6.8 and 6.1.1.4'
    'H' 'H' 0.0000 0.0000
                         'International Tables Vol C Tables 4.2.6.8 and 6.1.1.4'
    'N' 'N' 0.0061 0.0033
                         'International Tables Vol C Tables 4.2.6.8 and 6.1.1.4'
    'O' 'O' 0.0106 0.0060
                         'International Tables Vol C Tables 4.2.6.8 and 6.1.1.4'
_computing_data_collection     'SMART (Bruker, 2000)'
_computing_cell_refinement     'SAINT (Bruker, 2000)'
_computing_data_reduction     'SAINT (Bruker, 2000)'
_computing_structure_solution     'SHELXS97 (Sheldrick, 2008)'
_computing_structure_refinement     'SHELXL97 (Sheldrick, 2008)'
_computing_molecular_graphics
;
ORTEPIII (Burnett & Johnson, 1996), ORTEP-3 for Windows (Farrugia,
1997) and
PLATON (Spek, 2009)
;
_computing_publication_material     'SHELXTL (Sheldrick, 2008)'
loop_
    _atom_site_type_symbol
    _atom_site_label
    _atom_site_fract_x
    _atom_site_fract_y
    _atom_site_fract_z
    _atom_site_U_iso_or_equiv
    _atom_site_adp_type
    _atom_site_calc_flag
    _atom_site_refinement_flags
    _atom_site_occupancy
    _atom_site_symmetry_multiplicity
    _atom_site_disorder_assembly
    _atom_site_disorder_group
    C C1 0.81761(16) 0.6724(3) 0.50272(8) 0.0459(5) Uani d . 1 1 . .
    C C2 0.80450(15) 0.4662(3) 0.48545(7) 0.0399(5) Uani d . 1 1 . .
    C C3 0.86027(16) 0.4078(3) 0.44304(7) 0.0472(5) Uani d . 1 1 . .
    H H3 0.8508 0.2709 0.4309 0.057 Uiso calc R 1 1 . .
    C C4 0.92929(17) 0.5440(4) 0.41797(8) 0.0546(6) Uani d . 1 1 . .
    C C5 0.94148(18) 0.7469(4) 0.43666(9) 0.0602(6) Uani d . 1 1 . .
    H H5 0.9880 0.8417 0.4209 0.072 Uiso calc R 1 1 . .
    C C6 0.88609(17) 0.8110(4) 0.47813(9) 0.0567(6) Uani d . 1 1 . .
    H H6 0.8948 0.9487 0.4897 0.068 Uiso calc R 1 1 . .
    C C7 0.9908(2) 0.4688(5) 0.37314(10) 0.0846(9) Uani d . 1 1 . .
    H H7A 1.0649 0.4111 0.3851 0.127 Uiso calc R 1 1 . .
    H H7B 1.0018 0.5849 0.3508 0.127 Uiso calc R 1 1 . .
    H H7C 0.9450 0.3624 0.3551 0.127 Uiso calc R 1 1 . .
    C C8 0.74176(15) 0.3055(3) 0.51447(7) 0.0434(5) Uani d . 1 1 . .
    H H8A 0.7213 0.1869 0.4923 0.052 Uiso calc R 1 1 . .
    H H8B 0.7933 0.2546 0.5428 0.052 Uiso calc R 1 1 . .
    C C9 0.59865(17) 0.2520(3) 0.57452(7) 0.0465(5) Uani d . 1 1 . .
    H H9A 0.6064 0.1064 0.5642 0.056 Uiso calc R 1 1 . .
    H H9B 0.5174 0.2778 0.5787 0.056 Uiso calc R 1 1 . .
    C C10 0.66842(16) 0.2860(3) 0.62476(7) 0.0444(5) Uani d . 1 1 . .
    C C11 0.74762(17) 0.1400(4) 0.64530(8) 0.0503(5) Uani d . 1 1 . .
    H H11 0.7593 0.0176 0.6271 0.060 Uiso calc R 1 1 . .
    C C12 0.81018(19) 0.1691(4) 0.69194(8) 0.0571(6) Uani d . 1 1 . .
    C C13 0.7899(2) 0.3509(5) 0.71814(8) 0.0648(7) Uani d . 1 1 . .
    H H13 0.8299 0.3731 0.7498 0.078 Uiso calc R 1 1 . .
    C C14 0.71194(19) 0.5012(4) 0.69888(8) 0.0615(6) Uani d . 1 1 . .
    H H14 0.7001 0.6229 0.7174 0.074 Uiso calc R 1 1 . .
    C C15 0.65167(18) 0.4696(4) 0.65193(8) 0.0521(6) Uani d . 1 1 . .
    C C16 0.8989(2) 0.0118(5) 0.71276(11) 0.0892(9) Uani d . 1 1 . .
    H H16A 0.9725 0.0439 0.7004 0.134 Uiso calc R 1 1 . .
    H H16B 0.8751 -0.1269 0.7019 0.134 Uiso calc R 1 1 . .
    H H16C 0.9057 0.0181 0.7493 0.134 Uiso calc R 1 1 . .
    C C17 0.54400(16) 0.4187(3) 0.49300(7) 0.0463(5) Uani d . 1 1 . .
    H H17A 0.5051 0.2856 0.4858 0.056 Uiso calc R 1 1 . .
    H H17B 0.5782 0.4636 0.4624 0.056 Uiso calc R 1 1 . .
    N N1 0.63564(12) 0.3898(3) 0.53418(5) 0.0406(4) Uani d . 1 1 . .
    O O1 0.76581(13) 0.7432(3) 0.54411(6) 0.0640(5) Uani d . 1 1 . .
    H H1 0.7179 0.6567 0.5520 0.096 Uiso calc R 1 1 . .
    O O2 0.57293(15) 0.6113(3) 0.63071(6) 0.0721(5) Uani d . 1 1 . .
    H H2 0.5563 0.6957 0.6525 0.108 Uiso calc R 1 1 . .
    C C18 0.4736(2) 1.0737(4) 0.69918(8) 0.0546(6) Uani d . 1 1 . .
    H H18 0.5089 1.1710 0.7219 0.066 Uiso calc R 1 1 . .
    C C19 0.3253(3) 0.9941(6) 0.63369(15) 0.1233(13) Uani d . 1 1 . .
    H H19A 0.3785 0.8864 0.6252 0.185 Uiso calc R 1 1 . .
    H H19B 0.2982 1.0695 0.6034 0.185 Uiso calc R 1 1 . .
    H H19C 0.2606 0.9307 0.6484 0.185 Uiso calc R 1 1 . .
    C C20 0.3383(3) 1.3486(5) 0.67385(12) 0.0963(10) Uani d . 1 1 . .
    H H20A 0.3860 1.4260 0.6990 0.144 Uiso calc R 1 1 . .
    H H20B 0.2604 1.3422 0.6837 0.144 Uiso calc R 1 1 . .
    H H20C 0.3385 1.4176 0.6414 0.144 Uiso calc R 1 1 . .
    N N2 0.38342(17) 1.1383(3) 0.67004(7) 0.0636(5) Uani d . 1 1 . .
    O O3 0.51586(16) 0.8979(3) 0.69941(6) 0.0731(5) Uani d . 1 1 . .
loop_
    _atom_site_aniso_label
    _atom_site_aniso_U_11
    _atom_site_aniso_U_22
    _atom_site_aniso_U_33
    _atom_site_aniso_U_12
    _atom_site_aniso_U_13
    _atom_site_aniso_U_23
    C1 0.0384(10) 0.0481(13) 0.0502(12) 0.0064(9) -0.0022(9) -0.0022(10)
    C2 0.0319(9) 0.0477(12) 0.0389(10) 0.0071(8) -0.0024(8) 0.0010(9)
    C3 0.0417(11) 0.0552(13) 0.0442(11) 0.0071(9) 0.0001(9) -0.0009(10)
    C4 0.0419(11) 0.0752(17) 0.0469(12) 0.0068(11) 0.0041(9) 0.0115(11)
    C5 0.0422(12) 0.0656(17) 0.0723(15) -0.0005(11) 0.0026(11) 0.0213(13)
    C6 0.0442(12) 0.0465(13) 0.0783(16) 0.0004(10) -0.0007(11) 0.0036(11)
    C7 0.0739(17) 0.120(3) 0.0630(15) -0.0014(17) 0.0253(14) 0.0050(16)
    C8 0.0400(10) 0.0458(12) 0.0440(11) 0.0088(9) 0.0025(8) -0.0009(9)
    C9 0.0428(11) 0.0514(13) 0.0455(11) -0.0021(9) 0.0049(9) -0.0026(9)
    C10 0.0452(11) 0.0516(13) 0.0377(10) -0.0029(9) 0.0106(8) 0.0003(9)
    C11 0.0540(12) 0.0500(13) 0.0477(11) -0.0015(10) 0.0098(10) 0.0024(10)
    C12 0.0546(13) 0.0705(16) 0.0458(12) -0.0007(11) 0.0019(10) 0.0075(11)
    C13 0.0586(14) 0.093(2) 0.0422(12) -0.0093(13) -0.0011(11) -0.0027(13)
    C14 0.0633(14) 0.0755(17) 0.0469(12) -0.0021(12) 0.0109(11) -0.0160(11)
    C15 0.0515(12) 0.0600(15) 0.0458(12) 0.0057(10) 0.0107(10) -0.0030(10)
    C16 0.0865(19) 0.100(2) 0.0772(18) 0.0155(17) -0.0128(16) 0.0156(16)
    C17 0.0416(10) 0.0563(13) 0.0402(10) 0.0066(9) -0.0011(8) -0.0110(9)
    N1 0.0364(8) 0.0495(10) 0.0361(8) 0.0050(7) 0.0033(7) -0.0033(7)
    O1 0.0680(11) 0.0568(11) 0.0690(10) -0.0011(8) 0.0163(8) -0.0191(8)
    O2 0.0804(12) 0.0741(13) 0.0611(10) 0.0264(9) 0.0021(9) -0.0153(9)
    C18 0.0682(14) 0.0544(15) 0.0419(11) 0.0012(12) 0.0088(11) -0.0042(10)
    C19 0.123(3) 0.123(3) 0.114(3) -0.020(2) -0.048(2) -0.016(2)
    C20 0.096(2) 0.089(2) 0.103(2) 0.0314(18) 0.0033(18) 0.0172(18)
    N2 0.0689(12) 0.0650(14) 0.0549(11) -0.0008(10) -0.0066(10) 0.0031(10)
    O3 0.0999(13) 0.0595(11) 0.0612(10) 0.0219(10) 0.0149(9) -0.0026(8)
_geom_special_details
;
 All esds (except the esd in the dihedral angle between two l.s. planes)
 are estimated using the full covariance matrix.  The cell esds are taken
 into account individually in the estimation of esds in distances, angles
 and torsion angles; correlations between esds in cell parameters are only
 used when they are defined by crystal symmetry.  An approximate (isotropic)
 treatment of cell esds is used for estimating esds involving l.s. planes.
;
loop_
    _geom_bond_atom_site_label_1
    _geom_bond_atom_site_label_2
    _geom_bond_site_symmetry_2
    _geom_bond_distance
    _geom_bond_publ_flag
    C1 O1 . 1.365(2) ?
    C1 C6 . 1.383(3) ?
    C1 C2 . 1.391(3) ?
    C2 C3 . 1.388(3) ?
    C2 C8 . 1.500(3) ?
    C3 C4 . 1.384(3) ?
    C3 H3 . 0.9300 ?
    C4 C5 . 1.383(3) ?
    C4 C7 . 1.508(3) ?
    C5 C6 . 1.375(3) ?
    C5 H5 . 0.9300 ?
    C6 H6 . 0.9300 ?
    C7 H7A . 0.9600 ?
    C7 H7B . 0.9600 ?
    C7 H7C . 0.9600 ?
    C8 N1 . 1.475(2) ?
    C8 H8A . 0.9700 ?
    C8 H8B . 0.9700 ?
    C9 N1 . 1.469(2) ?
    C9 C10 . 1.506(3) ?
    C9 H9A . 0.9700 ?
    C9 H9B . 0.9700 ?
    C10 C11 . 1.381(3) ?
    C10 C15 . 1.391(3) ?
    C11 C12 . 1.384(3) ?
    C11 H11 . 0.9300 ?
    C12 C13 . 1.376(4) ?
    C12 C16 . 1.502(4) ?
    C13 C14 . 1.380(3) ?
    C13 H13 . 0.9300 ?
    C14 C15 . 1.381(3) ?
    C14 H14 . 0.9300 ?
    C15 O2 . 1.366(3) ?
    C16 H16A . 0.9600 ?
    C16 H16B . 0.9600 ?
    C16 H16C . 0.9600 ?
    C17 N1 . 1.462(2) ?
    C17 C17 3_666 1.518(4) ?
    C17 H17A . 0.9700 ?
    C17 H17B . 0.9700 ?
    O1 H1 . 0.8200 ?
    O2 H2 . 0.8200 ?
    C18 O3 . 1.219(3) ?
    C18 N2 . 1.307(3) ?
    C18 H18 . 0.9300 ?
    C19 N2 . 1.449(4) ?
    C19 H19A . 0.9600 ?
    C19 H19B . 0.9600 ?
    C19 H19C . 0.9600 ?
    C20 N2 . 1.442(3) ?
    C20 H20A . 0.9600 ?
    C20 H20B . 0.9600 ?
    C20 H20C . 0.9600 ?
loop_
    _geom_angle_atom_site_label_1
    _geom_angle_atom_site_label_2
    _geom_angle_atom_site_label_3
    _geom_angle_site_symmetry_1
    _geom_angle_site_symmetry_3
    _geom_angle
    _geom_angle_publ_flag
    O1 C1 C6 . . 118.2(2) ?
    O1 C1 C2 . . 121.92(18) ?
    C6 C1 C2 . . 119.9(2) ?
    C3 C2 C1 . . 118.04(19) ?
    C3 C2 C8 . . 120.45(18) ?
    C1 C2 C8 . . 121.25(17) ?
    C4 C3 C2 . . 123.0(2) ?
    C4 C3 H3 . . 118.5 ?
    C2 C3 H3 . . 118.5 ?
    C5 C4 C3 . . 117.3(2) ?
    C5 C4 C7 . . 122.3(2) ?
    C3 C4 C7 . . 120.4(2) ?
    C6 C5 C4 . . 121.3(2) ?
    C6 C5 H5 . . 119.4 ?
    C4 C5 H5 . . 119.4 ?
    C5 C6 C1 . . 120.6(2) ?
    C5 C6 H6 . . 119.7 ?
    C1 C6 H6 . . 119.7 ?
    C4 C7 H7A . . 109.5 ?
    C4 C7 H7B . . 109.5 ?
    H7A C7 H7B . . 109.5 ?
    C4 C7 H7C . . 109.5 ?
    H7A C7 H7C . . 109.5 ?
    H7B C7 H7C . . 109.5 ?
    N1 C8 C2 . . 112.72(16) ?
    N1 C8 H8A . . 109.0 ?
    C2 C8 H8A . . 109.0 ?
    N1 C8 H8B . . 109.0 ?
    C2 C8 H8B . . 109.0 ?
    H8A C8 H8B . . 107.8 ?
    N1 C9 C10 . . 112.49(16) ?
    N1 C9 H9A . . 109.1 ?
    C10 C9 H9A . . 109.1 ?
    N1 C9 H9B . . 109.1 ?
    C10 C9 H9B . . 109.1 ?
    H9A C9 H9B . . 107.8 ?
    C11 C10 C15 . . 118.63(19) ?
    C11 C10 C9 . . 122.36(19) ?
    C15 C10 C9 . . 119.00(18) ?
    C10 C11 C12 . . 122.5(2) ?
    C10 C11 H11 . . 118.8 ?
    C12 C11 H11 . . 118.8 ?
    C13 C12 C11 . . 117.3(2) ?
    C13 C12 C16 . . 121.1(2) ?
    C11 C12 C16 . . 121.6(2) ?
    C12 C13 C14 . . 122.1(2) ?
    C12 C13 H13 . . 119.0 ?
    C14 C13 H13 . . 119.0 ?
    C13 C14 C15 . . 119.5(2) ?
    C13 C14 H14 . . 120.3 ?
    C15 C14 H14 . . 120.3 ?
    O2 C15 C14 . . 122.6(2) ?
    O2 C15 C10 . . 117.40(18) ?
    C14 C15 C10 . . 120.0(2) ?
    C12 C16 H16A . . 109.5 ?
    C12 C16 H16B . . 109.5 ?
    H16A C16 H16B . . 109.5 ?
    C12 C16 H16C . . 109.5 ?
    H16A C16 H16C . . 109.5 ?
    H16B C16 H16C . . 109.5 ?
    N1 C17 C17 . 3_666 111.36(19) ?
    N1 C17 H17A . . 109.4 ?
    C17 C17 H17A 3_666 . 109.4 ?
    N1 C17 H17B . . 109.4 ?
    C17 C17 H17B 3_666 . 109.4 ?
    H17A C17 H17B . . 108.0 ?
    C17 N1 C9 . . 111.94(15) ?
    C17 N1 C8 . . 110.94(14) ?
    C9 N1 C8 . . 109.95(15) ?
    C1 O1 H1 . . 109.5 ?
    C15 O2 H2 . . 109.5 ?
    O3 C18 N2 . . 126.2(2) ?
    O3 C18 H18 . . 116.9 ?
    N2 C18 H18 . . 116.9 ?
    N2 C19 H19A . . 109.5 ?
    N2 C19 H19B . . 109.5 ?
    H19A C19 H19B . . 109.5 ?
    N2 C19 H19C . . 109.5 ?
    H19A C19 H19C . . 109.5 ?
    H19B C19 H19C . . 109.5 ?
    N2 C20 H20A . . 109.5 ?
    N2 C20 H20B . . 109.5 ?
    H20A C20 H20B . . 109.5 ?
    N2 C20 H20C . . 109.5 ?
    H20A C20 H20C . . 109.5 ?
    H20B C20 H20C . . 109.5 ?
    C18 N2 C20 . . 121.7(2) ?
    C18 N2 C19 . . 119.4(3) ?
    C20 N2 C19 . . 118.8(3) ?
loop_
    _geom_torsion_atom_site_label_1
    _geom_torsion_atom_site_label_2
    _geom_torsion_atom_site_label_3
    _geom_torsion_atom_site_label_4
    _geom_torsion_site_symmetry_1
    _geom_torsion_site_symmetry_2
    _geom_torsion_site_symmetry_3
    _geom_torsion_site_symmetry_4
    _geom_torsion
    _geom_torsion_publ_flag
    O1 C1 C2 C3 . . . . 179.97(17) ?
    C6 C1 C2 C3 . . . . -0.9(3) ?
    O1 C1 C2 C8 . . . . -5.9(3) ?
    C6 C1 C2 C8 . . . . 173.23(18) ?
    C1 C2 C3 C4 . . . . 1.1(3) ?
    C8 C2 C3 C4 . . . . -173.15(18) ?
    C2 C3 C4 C5 . . . . -0.2(3) ?
    C2 C3 C4 C7 . . . . 177.9(2) ?
    C3 C4 C5 C6 . . . . -0.7(3) ?
    C7 C4 C5 C6 . . . . -178.9(2) ?
    C4 C5 C6 C1 . . . . 0.9(3) ?
    O1 C1 C6 C5 . . . . 179.13(19) ?
    C2 C1 C6 C5 . . . . 0.0(3) ?
    C3 C2 C8 N1 . . . . -144.07(17) ?
    C1 C2 C8 N1 . . . . 41.9(2) ?
    N1 C9 C10 C11 . . . . -109.0(2) ?
    N1 C9 C10 C15 . . . . 71.9(2) ?
    C15 C10 C11 C12 . . . . 0.4(3) ?
    C9 C10 C11 C12 . . . . -178.70(19) ?
    C10 C11 C12 C13 . . . . 0.7(3) ?
    C10 C11 C12 C16 . . . . -177.9(2) ?
    C11 C12 C13 C14 . . . . -1.0(3) ?
    C16 C12 C13 C14 . . . . 177.5(2) ?
    C12 C13 C14 C15 . . . . 0.2(4) ?
    C13 C14 C15 O2 . . . . 179.7(2) ?
    C13 C14 C15 C10 . . . . 0.9(3) ?
    C11 C10 C15 O2 . . . . 179.93(18) ?
    C9 C10 C15 O2 . . . . -0.9(3) ?
    C11 C10 C15 C14 . . . . -1.2(3) ?
    C9 C10 C15 C14 . . . . 177.91(19) ?
    C17 C17 N1 C9 3_666 . . . 80.0(3) ?
    C17 C17 N1 C8 3_666 . . . -156.7(2) ?
    C10 C9 N1 C17 . . . . -157.41(16) ?
    C10 C9 N1 C8 . . . . 78.8(2) ?
    C2 C8 N1 C17 . . . . 73.2(2) ?
    C2 C8 N1 C9 . . . . -162.47(15) ?
    O3 C18 N2 C20 . . . . 178.2(2) ?
    O3 C18 N2 C19 . . . . -0.4(4) ?
loop_
    _geom_hbond_atom_site_label_D
    _geom_hbond_atom_site_label_H
    _geom_hbond_atom_site_label_A
    _geom_hbond_site_symmetry_A
    _geom_hbond_distance_DH
    _geom_hbond_distance_HA
    _geom_hbond_distance_DA
    _geom_hbond_angle_DHA
    O1 H1 N1 . 0.82 1.98 2.705(2) 147
    O2 H2 O3 . 0.82 1.87 2.690(2) 177
    C18 H18 O3 2_656 0.93 2.56 3.368(3) 145
_iucr_refine_instructions_details
;
TITL 101223b1 in P2(1)/c
CELL  0.71073  11.5742   6.3557  26.3430   90.000   94.939   90.000
ZERR     2.00   0.0022   0.0012   0.0049    0.000    0.003    0.000
LATT   1
SYMM  - X, 1/2 + Y, 1/2 - Z
SFAC  C    H    N    O
UNIT  80   108  8    12
MERG   2
SHEL 40 0.826
EQIV $1 1-x, 1/2+y, 3/2-z
HTAB O1  N1
HTAB O2  O3
HTAB C18 O3_$1
FMAP   2
PLAN   20
SIZE     0.27   0.32   0.50
ACTA    51.00
BOND   $H
CONF
L.S.   6
TEMP    25.00
WGHT    0.074700    0.294100
FVAR       0.99990
MOLE    1
C1    1    0.817612    0.672385    0.502717    11.00000    0.03839    0.04812 =
         0.05025   -0.00217   -0.00216    0.00643
C2    1    0.804502    0.466250    0.485451    11.00000    0.03194    0.04773 =
         0.03894    0.00104   -0.00243    0.00709
C3    1    0.860267    0.407788    0.443044    11.00000    0.04167    0.05524 =
         0.04417   -0.00090    0.00013    0.00708
AFIX  43
H3    2    0.850823    0.270874    0.430936    11.00000   -1.20000
AFIX   0
C4    1    0.929290    0.544046    0.417965    11.00000    0.04186    0.07520 =
         0.04694    0.01150    0.00412    0.00682
C5    1    0.941483    0.746875    0.436658    11.00000    0.04223    0.06559 =
         0.07233    0.02125    0.00258   -0.00049
AFIX  43
H5    2    0.988027    0.841731    0.420884    11.00000   -1.20000
AFIX   0
C6    1    0.886089    0.810993    0.478132    11.00000    0.04420    0.04650 =
         0.07831    0.00356   -0.00074    0.00044
AFIX  43
H6    2    0.894760    0.948750    0.489742    11.00000   -1.20000
AFIX   0
C7    1    0.990811    0.468797    0.373139    11.00000    0.07388    0.12038 =
         0.06303    0.00500    0.02527   -0.00139
AFIX 137
H7A   2    1.064876    0.411116    0.385065    11.00000   -1.50000
H7B   2    1.001755    0.584935    0.350750    11.00000   -1.50000
H7C   2    0.944957    0.362446    0.355071    11.00000   -1.50000
AFIX   0
C8    1    0.741757    0.305494    0.514474    11.00000    0.04004    0.04583 =
         0.04401   -0.00090    0.00255    0.00882
AFIX  23
H8A   2    0.721279    0.186921    0.492319    11.00000   -1.20000
H8B   2    0.793320    0.254582    0.542797    11.00000   -1.20000
AFIX   0
C9    1    0.598654    0.251967    0.574517    11.00000    0.04278    0.05145 =
         0.04552   -0.00265    0.00492   -0.00212
AFIX  23
H9A   2    0.606362    0.106444    0.564237    11.00000   -1.20000
H9B   2    0.517426    0.277773    0.578714    11.00000   -1.20000
AFIX   0
C10   1    0.668421    0.286010    0.624764    11.00000    0.04519    0.05161 =
         0.03765    0.00027    0.01057   -0.00285
C11   1    0.747621    0.140030    0.645296    11.00000    0.05399    0.05003 =
         0.04775    0.00244    0.00981   -0.00152
AFIX  43
H11   2    0.759336    0.017618    0.627090    11.00000   -1.20000
AFIX   0
C12   1    0.810184    0.169117    0.691942    11.00000    0.05465    0.07048 =
         0.04585    0.00749    0.00195   -0.00070
C13   1    0.789865    0.350885    0.718143    11.00000    0.05863    0.09261 =
         0.04215   -0.00270   -0.00108   -0.00933
AFIX  43
H13   2    0.829905    0.373113    0.749831    11.00000   -1.20000
AFIX   0
C14   1    0.711945    0.501226    0.698880    11.00000    0.06333    0.07548 =
         0.04686   -0.01597    0.01094   -0.00209
AFIX  43
H14   2    0.700115    0.622855    0.717363    11.00000   -1.20000
AFIX   0
C15   1    0.651670    0.469607    0.651928    11.00000    0.05145    0.06000 =
         0.04584   -0.00302    0.01074    0.00565
C16   1    0.898858    0.011847    0.712762    11.00000    0.08651    0.10046 =
         0.07716    0.01557   -0.01283    0.01550
AFIX 137
H16A  2    0.972469    0.043867    0.700377    11.00000   -1.50000
H16B  2    0.875099   -0.126909    0.701905    11.00000   -1.50000
H16C  2    0.905677    0.018072    0.749308    11.00000   -1.50000
AFIX   0
C17   1    0.543999    0.418733    0.493001    11.00000    0.04163    0.05634 =
         0.04025   -0.01098   -0.00109    0.00657
AFIX  23
H17A  2    0.505065    0.285578    0.485754    11.00000   -1.20000
H17B  2    0.578157    0.463611    0.462433    11.00000   -1.20000
AFIX   0
N1    3    0.635636    0.389822    0.534181    11.00000    0.03636    0.04950 =
         0.03606   -0.00329    0.00329    0.00504
O1    4    0.765807    0.743224    0.544113    11.00000    0.06801    0.05680 =
         0.06896   -0.01912    0.01631   -0.00112
AFIX 147
H1    2    0.717876    0.656727    0.551956    11.00000   -1.50000
AFIX   0
O2    4    0.572926    0.611342    0.630706    11.00000    0.08039    0.07412 =
         0.06109   -0.01528    0.00211    0.02638
AFIX 147
H2    2    0.556311    0.695715    0.652475    11.00000   -1.50000
AFIX   0
MOLE    2
C18   1    0.473605    1.073699    0.699176    11.00000    0.06820    0.05440 =
         0.04185   -0.00423    0.00878    0.00124
AFIX  43
H18   2    0.508875    1.171048    0.721872    11.00000   -1.20000
AFIX   0
C19   1    0.325273    0.994051    0.633692    11.00000    0.12252    0.12337 =
         0.11383   -0.01551   -0.04814   -0.01987
AFIX 137
H19A  2    0.378544    0.886408    0.625227    11.00000   -1.50000
H19B  2    0.298165    1.069476    0.603407    11.00000   -1.50000
H19C  2    0.260586    0.930709    0.648354    11.00000   -1.50000
AFIX   0
C20   1    0.338329    1.348600    0.673849    11.00000    0.09611    0.08886 =
         0.10288    0.01723    0.00334    0.03139
AFIX 137
H20A  2    0.386001    1.426046    0.698964    11.00000   -1.50000
H20B  2    0.260437    1.342186    0.683675    11.00000   -1.50000
H20C  2    0.338524    1.417625    0.641442    11.00000   -1.50000
AFIX   0
N2    3    0.383417    1.138271    0.670045    11.00000    0.06891    0.06496 =
         0.05494    0.00306   -0.00665   -0.00079
O3    4    0.515859    0.897939    0.699408    11.00000    0.09995    0.05951 =
         0.06120   -0.00259    0.01495    0.02194
HKLF    4
REM  101223b1 in P2(1)/c
REM R1 =  0.0575 for   2667 Fo > 4sig(Fo)  and  0.0781 for all   3569 data
REM    232 parameters refined using      0 restraints
END
WGHT      0.0744      0.2944
REM Highest difference peak  0.193,  deepest hole -0.149,  1-sigma level  0.034
Q1    1   0.9290  0.4776  0.3405  11.00000  0.05    0.19
Q2    1   0.7351  0.2598  0.6211  11.00000  0.05    0.18
Q3    1   0.6708  0.1598  0.6395  11.00000  0.05    0.17
Q4    1   1.0252  0.2941  0.3806  11.00000  0.05    0.17
Q5    1   0.9645  0.0732  0.7363  11.00000  0.05    0.16
Q6    1   0.6522  0.4421  0.6843  11.00000  0.05    0.15
Q7    1   0.3307  0.8361  0.6504  11.00000  0.05    0.15
Q8    1   0.6348  0.3303  0.6440  11.00000  0.05    0.14
Q9    1   0.2323  1.0862  0.6286  11.00000  0.05    0.14
Q10   1   0.6546  0.5294  0.5443  11.00000  0.05    0.14
Q11   1   0.2317  1.0246  0.6461  11.00000  0.05    0.14
Q12   1   0.5203  0.3056  0.4712  11.00000  0.05    0.13
Q13   1   0.6793  0.3366  0.5195  11.00000  0.05    0.13
Q14   1   0.6876  0.4163  0.6227  11.00000  0.05    0.13
Q15   1   0.8028  0.2978  0.5527  11.00000  0.05    0.12
Q16   1   0.7703  0.4326  0.6948  11.00000  0.05    0.12
Q17   1   0.8706  0.4072  0.4798  11.00000  0.05    0.12
Q18   1   0.8513  0.5510  0.5014  11.00000  0.05    0.12
Q19   1   1.0689  0.5708  0.3711  11.00000  0.05    0.12
Q20   1   0.7802  0.4459  0.4527  11.00000  0.05    0.12
;
data_global
_journal_date_recd_electronic     2011-05-08
_journal_date_accepted     2011-05-12
_journal_name_full     'Acta Crystallographica, Section E'
_journal_year     2011
_journal_volume     67
_journal_issue      6
_journal_page_first     o1438
_journal_page_last     o1438
_journal_paper_category     QO
_journal_coeditor_code     DN2686
_publ_contact_author_name     'Tian Duo Li'
_publ_contact_author_address
;
Shandong Provincial Key Laboratory of Fine Chemicals, Shandong Polytechnic
University, Jinan 250353, People's Republic of China
;
_publ_contact_author_email     litianduo@163.com
_publ_contact_author_fax     ?
_publ_contact_author_phone     ?
_publ_section_title
;\
<i>N</i>,<i>N</i>,<i>N</i>',<i>N</i>'-Tetrakis(2-hydroxy-5-methylbenzyl)ethane-\
1,2-diamine dimethylformamide disolvate
;
loop_
    _publ_author_name
    _publ_author_footnote
    _publ_author_address
    'Wang, Nuan-Sheng' .
;
Shandong Provincial Key Laboratory of Fine Chemicals
Shandong Polytechnic University, Jinan 250353, People's Republic of China
;
    'Wang, Yong-Tao' .
;
Shandong Provincial Key Laboratory of Fine Chemicals
Shandong Polytechnic University, Jinan 250353, People's Republic of China
;
    'Guo, Xiu-Kai' .
;
School of Petrochemical Engineering, Changzhou University,
Changzhou 213164, People's Republic of China
;
    'Li, Tian-Duo' .
;
Shandong Provincial Key Laboratory of Fine Chemicals
Shandong Polytechnic University, Jinan 250353, People's Republic of China
;
