# Supplementary material for: N,N,N′,N′-Tetra­kis(2-hy­droxy-5-methyl­benz­yl)ethane-1,2-diamine dimethyl­formamide disolvate
Source: Acta Crystallogr Sect E Struct Rep Online. 2011 May 20;67(Pt 6):o1438. doi: 10.1107/S1600536811017934 (PMC3120359; doi:10.1107/S1600536811017934)
Supplement: Supplementary file 2 [file e-67-o1438-Isup2.hkl]

# 
# h,k,l, Fc-squared, Fo-squared, sigma(Fo-squared) and status flag 
# 
data_I
_shelx_title ' 101223b1 in P2(1)/c' 
_shelx_refln_list_code          4 
_shelx_F_calc_maximum      179.64 
_exptl_crystal_F_000       740.00 
_reflns_d_resolution_high  0.8263 
 
loop_ 
 _symmetry_equiv_pos_as_xyz 
 'x, y, z' 
 '-x, y+1/2, -z+1/2' 
 '-x, -y, -z' 
 'x, -y-1/2, z-1/2' 
 
_cell_length_a    11.5742 
_cell_length_b     6.3557 
_cell_length_c    26.3430 
_cell_angle_alpha  90.000 
_cell_angle_beta   94.939 
_cell_angle_gamma  90.000 
 
_shelx_F_squared_multiplier     1.000 
 
loop_ 
 _refln_index_h 
 _refln_index_k 
 _refln_index_l 
 _refln_F_squared_calc 
 _refln_F_squared_meas 
 _refln_F_squared_sigma 
 _refln_observed_status 
   2   0   0     1841.73     1887.18     40.04 o 
   3   0   0       12.22       15.26      1.51 o 
   4   0   0        1.21        4.68      4.33 o 
   5   0   0      114.54      124.07      4.52 o 
   6   0   0        1.52        5.93      1.90 o 
   7   0   0      981.36     1096.90     20.91 o 
   8   0   0       21.12       22.63      3.04 o 
   9   0   0       18.64       18.47      3.24 o 
  10   0   0        5.78       15.42      3.23 o 
  11   0   0       68.62       78.18      6.19 o 
  12   0   0        0.01        4.74      4.59 o 
  13   0   0       27.96       37.23      8.27 o 
   1   1   0      662.88      615.48      7.50 o 
   2   1   0      572.25      571.69      6.52 o 
   3   1   0     2061.25     2164.29     21.30 o 
   4   1   0      186.48      184.36      5.10 o 
   5   1   0      434.09      448.88      7.20 o 
   6   1   0       25.84       29.12      2.09 o 
   7   1   0        0.96        0.75      1.08 o 
   8   1   0       12.25       10.38      1.73 o 
   9   1   0       32.12       31.76      2.78 o 
  10   1   0        0.30        0.74      1.54 o 
  11   1   0        1.29        1.55      2.17 o 
  12   1   0       15.49       15.52      3.69 o 
  13   1   0        3.72       11.98      6.18 o 
   0   2   0      121.43      160.02      7.03 o 
   1   2   0       14.92       13.55      1.91 o 
   2   2   0     2290.41     2285.13     27.36 o 
   3   2   0      211.10      217.43      4.13 o 
   4   2   0       55.75       67.40      2.18 o 
   5   2   0      525.12      542.13      8.71 o 
   6   2   0      407.12      372.78      7.10 o 
   7   2   0       34.53       32.99      2.51 o 
   8   2   0       37.65       44.68      3.37 o 
   9   2   0       51.38       49.26      5.50 o 
  10   2   0        1.47        2.14      2.09 o 
  11   2   0      138.01      127.44     11.16 o 
  12   2   0       35.29       42.16      5.96 o 
  13   2   0        4.59        5.75      3.69 o 
   1   3   0      416.73      405.20     10.53 o 
   2   3   0     1458.84     1613.40     28.66 o 
   3   3   0      482.82      463.87      9.71 o 
   4   3   0       13.61       15.34      1.64 o 
   5   3   0       39.95       35.89      2.15 o 
   6   3   0      199.70      189.91      5.29 o 
   7   3   0       12.90       12.92      2.08 o 
   8   3   0       50.87       48.45      4.27 o 
   9   3   0      109.30       93.88      7.65 o 
  10   3   0       11.25       18.12      4.36 o 
  11   3   0        1.39        3.86      3.02 o 
  12   3   0       11.08       15.83      4.45 o 
   0   4   0       27.80       25.44      4.95 o 
   1   4   0      861.28      925.54     22.62 o 
   2   4   0      174.36      155.04      6.94 o 
   3   4   0      296.10      264.96     11.40 o 
   4   4   0       28.48       24.76      3.71 o 
   5   4   0       76.10       71.68      4.87 o 
   6   4   0       53.57       52.42      3.67 o 
   7   4   0        0.04        0.12      2.29 o 
   8   4   0       86.30       80.45      7.78 o 
   9   4   0        3.30       -0.01      3.07 o 
  10   4   0       16.74       16.80      4.77 o 
  11   4   0       13.28        9.37      4.00 o 
   1   5   0        7.50        3.16      2.42 o 
   2   5   0      225.00      211.80      9.13 o 
   3   5   0      188.48      180.20      8.44 o 
   4   5   0       17.05       18.54      3.81 o 
   5   5   0      384.56      329.35     19.87 o 
   6   5   0        0.16        3.77      3.28 o 
   7   5   0        3.56        4.91      8.25 o 
   8   5   0       12.81       19.30      4.70 o 
   9   5   0       30.11       34.48      6.09 o 
  10   5   0        9.56       16.08      6.36 o 
   0   6   0       10.31       10.95      6.21 o 
   1   6   0      114.82      131.07     13.36 o 
   2   6   0      255.66      221.30     12.47 o 
   3   6   0       11.32       11.93      3.66 o 
   4   6   0        4.53        8.15      3.33 o 
   5   6   0        2.05        1.09      5.69 o 
   6   6   0        8.40       15.58      4.72 o 
   7   6   0        0.04        0.51      4.48 o 
   8   6   0        2.75       14.48      4.34 o 
   1   7   0        2.89        9.96      5.38 o 
   2   7   0        0.59        7.99      5.19 o 
   3   7   0       38.71       37.81      9.05 o 
   4   7   0        1.87       10.89      5.73 o 
   5   7   0       43.93       46.04      6.73 o 
 -13   1   1        5.33       14.75      6.27 o 
 -12   1   1        8.22        9.60      3.36 o 
 -11   1   1       43.36       53.26      4.56 o 
 -10   1   1       60.62       61.71      5.86 o 
  -9   1   1       17.30       17.93      2.28 o 
  -8   1   1      202.22      180.00      4.94 o 
  -7   1   1       72.89       75.45      3.03 o 
  -6   1   1       99.69      114.75      3.43 o 
  -5   1   1     1273.04     1364.68     16.69 o 
  -4   1   1       34.99       38.70      1.83 o 
  -3   1   1      250.30      266.96      5.89 o 
  -2   1   1     8511.60     8735.12     80.27 o 
  -1   1   1      499.35      526.40     16.25 o 
   0   1   1    11573.88    11477.36    164.81 o 
   1   1   1     1099.58     1139.14     15.00 o 
   2   1   1     6310.84     6610.98     68.35 o 
   3   1   1      129.17      134.92      3.18 o 
   4   1   1      165.85      200.32      3.97 o 
   5   1   1      273.53      217.10      4.50 o 
   6   1   1       80.96       79.37      2.86 o 
   7   1   1       11.14       11.02      1.62 o 
   8   1   1      115.24      131.83      5.40 o 
   9   1   1        2.09        2.73      1.52 o 
  10   1   1       39.44       39.38      3.98 o 
  11   1   1      117.22      114.25      5.77 o 
  12   1   1        4.06        5.92      3.44 o 
  13   1   1       15.32       19.97      7.27 o 
 -13   2   1       29.70       37.44      5.72 o 
 -12   2   1        0.20       10.46      3.81 o 
 -11   2   1       18.40       32.08      5.03 o 
 -10   2   1        2.19        4.29      2.20 o 
  -9   2   1      562.03      542.95     10.19 o 
  -8   2   1      132.62      152.61      4.85 o 
  -7   2   1      583.48      556.65     12.10 o 
  -6   2   1      144.64      141.75      4.16 o 
  -5   2   1     1249.91     1413.02     17.83 o 
  -4   2   1       16.87       10.69      1.35 o 
  -3   2   1     1009.17     1017.12     11.50 o 
  -2   2   1      258.98      230.64      5.06 o 
  -1   2   1      191.35      212.02      6.01 o 
   0   2   1      292.61      218.90      5.99 o 
   1   2   1      457.01      509.51     12.81 o 
   2   2   1        1.43        1.55      0.89 o 
   3   2   1      200.62      206.71      5.62 o 
   4   2   1        1.33       -0.51      0.67 o 
   5   2   1        0.00        6.15      1.11 o 
   6   2   1      753.38      735.00     11.83 o 
   7   2   1      192.51      198.80      5.12 o 
   8   2   1       69.99       65.57      3.42 o 
   9   2   1      205.31      174.75      6.52 o 
  10   2   1        2.02        0.70      1.98 o 
  11   2   1       74.11       75.70      8.22 o 
  12   2   1        0.03        0.33      3.08 o 
  13   2   1       13.30        4.65      5.79 o 
 -12   3   1       32.53       25.97      6.00 o 
 -11   3   1       15.70       27.10      5.17 o 
 -10   3   1       90.04      113.09     15.73 o 
  -9   3   1        1.33        5.07      3.20 o 
  -8   3   1        0.78        1.66      1.61 o 
  -7   3   1      124.29      103.98      4.07 o 
  -6   3   1       21.03       22.90      3.23 o 
  -5   3   1        6.29        8.20      1.42 o 
  -4   3   1       94.08      102.01      3.55 o 
  -3   3   1      534.31      558.52      8.64 o 
  -2   3   1      617.40      654.32     14.45 o 
  -1   3   1      127.42      131.55      5.61 o 
   0   3   1       12.33        8.21      2.03 o 
   1   3   1      653.88      708.59     15.37 o 
   2   3   1       27.11       33.05      2.53 o 
   3   3   1      890.25      943.66     15.05 o 
   4   3   1       97.35       96.27      3.18 o 
   5   3   1       34.86       40.68      2.30 o 
   6   3   1      154.57      151.34      4.42 o 
   7   3   1      103.76      105.16      4.13 o 
   8   3   1        8.60       11.17      2.72 o 
   9   3   1       33.45       37.37      6.37 o 
  10   3   1       12.62       17.61      4.24 o 
  11   3   1        3.56        4.59      3.42 o 
  12   3   1        4.66        5.75      3.54 o 
 -11   4   1       31.67       38.85      6.53 o 
 -10   4   1       13.10       12.35      4.27 o 
  -9   4   1       20.58       28.88      5.46 o 
  -8   4   1        0.48        2.39      3.08 o 
  -7   4   1       96.12       96.61      5.61 o 
  -6   4   1        4.95        5.00      1.88 o 
  -5   4   1        3.92        4.39      1.97 o 
  -4   4   1      535.64      459.14     12.83 o 
  -3   4   1       18.79       22.20      2.42 o 
  -2   4   1       12.22        5.10      2.21 o 
  -1   4   1       74.31      101.17     10.54 o 
   0   4   1        0.10        1.75      2.26 o 
   1   4   1       66.09       76.73      5.20 o 
   2   4   1        4.72       11.34      2.93 o 
   3   4   1        4.80        3.99      1.64 o 
   4   4   1      258.70      235.70     18.07 o 
   5   4   1       99.73      100.07      6.76 o 
   6   4   1       50.53       46.66      4.33 o 
   7   4   1      353.81      321.76      9.64 o 
   8   4   1       15.11       14.53      5.04 o 
   9   4   1       23.40       15.62      4.31 o 
  10   4   1       11.11        9.09      4.06 o 
  11   4   1        1.21        2.86      3.42 o 
 -10   5   1        1.40        1.76      3.50 o 
  -9   5   1       61.48       63.84     16.15 o 
  -8   5   1        8.54        5.73      3.65 o 
  -7   5   1       31.17       28.68      5.29 o 
  -6   5   1       26.65       18.03      4.43 o 
  -5   5   1       26.70       30.14      3.86 o 
  -4   5   1       54.16       53.56      5.71 o 
  -3   5   1       79.51       77.30      6.51 o 
  -2   5   1       41.51       46.70      5.27 o 
  -1   5   1       15.92       11.88      3.27 o 
   0   5   1        0.64       -2.90      3.14 o 
   1   5   1       17.68       35.04      7.56 o 
   2   5   1      204.12      172.45      9.62 o 
   3   5   1       22.27       17.63      3.83 o 
   4   5   1      459.37      424.52     16.12 o 
   5   5   1        1.32        4.12      5.28 o 
   6   5   1        2.71        4.82      2.56 o 
   7   5   1        3.79        4.96      3.57 o 
   8   5   1       14.64       12.19      3.94 o 
   9   5   1        4.98        7.18      3.89 o 
  10   5   1        8.57       10.35      4.72 o 
  -8   6   1        4.69        3.88      5.67 o 
  -7   6   1        0.63        4.45      3.98 o 
  -6   6   1       40.88       35.48      6.10 o 
  -5   6   1       17.02       27.52      5.29 o 
  -4   6   1       39.70       33.25      7.78 o 
  -3   6   1        9.30        7.86      3.42 o 
  -2   6   1       19.91       26.87      4.93 o 
  -1   6   1       22.20       32.53      5.82 o 
   0   6   1       12.43       16.05      4.65 o 
   1   6   1       68.32       89.64     11.61 o 
   2   6   1       12.69       17.19      5.67 o 
   3   6   1      116.62      103.77      8.22 o 
   4   6   1        9.49       17.95      4.08 o 
   5   6   1        1.11        4.47      3.40 o 
   6   6   1        0.34        1.04      3.05 o 
   7   6   1        3.67        3.39      3.37 o 
   8   6   1        0.01       -3.96      5.32 o 
  -5   7   1        3.51        7.58      5.87 o 
  -4   7   1        3.11        4.61      3.50 o 
  -3   7   1        5.39        2.32      4.92 o 
  -2   7   1        5.91       35.45     16.50 o 
  -1   7   1        5.22       10.10     10.38 o 
   0   7   1       26.77       48.10      8.07 o 
   1   7   1        0.28        0.20      4.34 o 
   2   7   1        1.36        8.60      5.37 o 
   3   7   1        0.46        5.31      4.95 o 
   4   7   1        7.57       12.52      5.76 o 
   5   7   1        0.19        3.11      6.71 o 
 -12   0   2       88.27       86.71      7.14 o 
 -11   0   2       63.97       65.12      6.00 o 
 -10   0   2      367.33      339.41     12.97 o 
  -9   0   2        0.59        0.03      1.85 o 
  -8   0   2       78.49       88.87      4.86 o 
  -7   0   2      226.66      214.24      7.11 o 
  -6   0   2      676.83      734.66     15.41 o 
  -5   0   2       93.39      106.88      4.13 o 
  -4   0   2      854.62      823.26     14.76 o 
  -3   0   2      856.35      833.47     20.53 o 
  -2   0   2      662.61      801.34     13.06 o 
  -1   0   2       23.91       17.27      2.31 o 
   0   0   2     3237.40     2352.83     49.72 o 
   1   0   2    13865.44    13014.18    267.61 o 
   2   0   2     6414.37     6596.24     95.29 o 
   3   0   2     3922.73     4150.64     61.21 o 
   4   0   2     4618.69     4815.86     99.93 o 
   5   0   2     2288.74     2317.07     36.89 o 
   6   0   2      702.82      690.41     16.36 o 
   7   0   2      105.87      108.62      4.91 o 
   8   0   2       18.94       22.92      3.08 o 
   9   0   2       15.67       21.02      6.71 o 
  10   0   2       37.16       43.55      8.49 o 
  11   0   2        0.30        6.09      4.52 o 
  12   0   2       35.06       49.60      8.75 o 
  13   0   2       17.61       24.90      6.94 o 
 -13   1   2        1.97        5.93      3.58 o 
 -12   1   2        0.08        1.94      2.92 o 
 -11   1   2        0.57        3.85      1.82 o 
 -10   1   2       47.29       51.81      3.57 o 
  -9   1   2       90.88       97.15      3.95 o 
  -8   1   2       38.48       42.29      2.82 o 
  -7   1   2      697.30      786.37     12.19 o 
  -6   1   2      208.24      235.25      5.06 o 
  -5   1   2       34.67       38.69      2.10 o 
  -4   1   2      483.37      475.22      7.04 o 
  -3   1   2     6842.61     6811.63     70.14 o 
  -2   1   2    16400.03    17097.62    174.07 o 
  -1   1   2      645.59      648.05      8.83 o 
   0   1   2     7279.84     7695.85    157.19 o 
   1   1   2       12.49       18.92      1.30 o 
   2   1   2     5507.54     5330.20     55.54 o 
   3   1   2      329.53      320.63      4.96 o 
   4   1   2      684.21      733.42      8.75 o 
   5   1   2      162.50      146.44      3.59 o 
   6   1   2      527.94      517.54      8.30 o 
   7   1   2      218.81      231.12      6.07 o 
   8   1   2       75.51       64.94      4.03 o 
   9   1   2      409.67      388.89     14.59 o 
  10   1   2       31.83       35.86      3.86 o 
  11   1   2        1.41        5.22      2.64 o 
  12   1   2       11.97       15.73      4.31 o 
  13   1   2        4.40       11.14     10.36 o 
 -13   2   2       40.56       40.94      6.18 o 
 -12   2   2       64.78       66.02      7.32 o 
 -11   2   2       12.22       18.39      7.09 o 
 -10   2   2       26.59       29.75      4.76 o 
  -9   2   2        0.02        2.21      1.58 o 
  -8   2   2      206.31      198.65      5.46 o 
  -7   2   2        9.35       12.09      2.72 o 
  -6   2   2      703.71      736.95     22.13 o 
  -5   2   2      624.48      650.43      9.87 o 
  -4   2   2      799.98      835.01     11.51 o 
  -3   2   2      310.75      289.46      5.29 o 
  -2   2   2        3.49        2.82      1.19 o 
  -1   2   2      607.88      601.87     24.04 o 
   0   2   2     4764.07     4678.43     98.69 o 
   1   2   2     1095.73     1160.38     23.77 o 
   2   2   2      328.00      288.94      5.97 o 
   3   2   2       20.71       20.13      1.63 o 
   4   2   2        4.70        3.99      1.01 o 
   5   2   2      291.38      294.70      5.17 o 
   6   2   2      112.98       96.16      3.39 o 
   7   2   2       13.65       15.75      1.93 o 
   8   2   2      176.84      159.18      5.98 o 
   9   2   2       51.18       46.68      4.18 o 
  10   2   2        6.32        5.07      2.33 o 
  11   2   2        9.07       13.04      3.08 o 
  12   2   2        0.28        1.44      3.14 o 
  13   2   2       21.21       28.79      8.08 o 
 -12   3   2        4.37        2.61      3.56 o 
 -11   3   2       96.71       77.85      7.56 o 
 -10   3   2       34.69       44.14      6.03 o 
  -9   3   2      118.04      118.75      8.44 o 
  -8   3   2       13.80       15.91      2.73 o 
  -7   3   2       28.47       30.61      2.72 o 
  -6   3   2       41.58       54.58      3.26 o 
  -5   3   2       26.64       26.19      2.32 o 
  -4   3   2      198.98      201.92      4.54 o 
  -3   3   2      577.07      617.92      9.23 o 
  -2   3   2      900.00      888.16     18.01 o 
  -1   3   2     1165.90     1270.93     34.01 o 
   0   3   2      230.81      214.03      9.83 o 
   1   3   2      503.48      572.73     13.37 o 
   2   3   2      373.66      378.06      7.98 o 
   3   3   2       57.40       57.57      3.22 o 
   4   3   2      475.06      496.38     10.67 o 
   5   3   2        2.93        3.83      1.16 o 
   6   3   2        0.24        1.78      1.16 o 
   7   3   2      619.55      584.10     21.05 o 
   8   3   2      425.99      389.54     19.08 o 
   9   3   2      153.35      139.93      6.60 o 
  10   3   2        0.92        3.00      2.34 o 
  11   3   2        7.88       11.53      3.83 o 
  12   3   2        0.15        2.82      3.39 o 
 -11   4   2       57.79       68.35      7.82 o 
 -10   4   2        2.01        0.41      3.39 o 
  -9   4   2       25.09       36.70      5.80 o 
  -8   4   2        0.34       -1.02      2.57 o 
  -7   4   2       41.06       41.69      4.27 o 
  -6   4   2       40.45       34.84      3.12 o 
  -5   4   2      583.44      561.91     27.66 o 
  -4   4   2      163.45      127.17      7.87 o 
  -3   4   2      108.65       99.26      5.53 o 
  -2   4   2       66.89       80.45      5.30 o 
  -1   4   2      107.69       95.07      5.47 o 
   0   4   2      484.30      493.53     21.60 o 
   1   4   2        4.78        9.14      2.55 o 
   2   4   2      148.53      159.34      5.47 o 
   3   4   2      188.46      175.79     11.10 o 
   4   4   2      401.59      349.80     14.68 o 
   5   4   2       26.28       25.41      4.05 o 
   6   4   2       41.96       48.91      4.47 o 
   7   4   2      175.08      171.10     13.54 o 
   8   4   2        6.92        4.75      2.45 o 
   9   4   2        0.01       -1.64      2.97 o 
  10   4   2       33.98       32.44      5.64 o 
  11   4   2        6.15       10.73      4.09 o 
 -10   5   2        0.03        5.15      6.35 o 
  -9   5   2       78.91       80.12      8.61 o 
  -8   5   2       39.20       43.43      6.50 o 
  -7   5   2       36.05       36.96      6.19 o 
  -6   5   2       23.10       19.72      4.66 o 
  -5   5   2       43.88       49.92      6.54 o 
  -4   5   2      639.16      574.75     13.36 o 
  -3   5   2        6.60        6.16      3.02 o 
  -2   5   2      343.20      322.96     36.27 o 
  -1   5   2        1.24        1.78      3.47 o 
   0   5   2        6.41        5.88      2.82 o 
   1   5   2       39.23       40.80      5.03 o 
   2   5   2       55.18       50.40      4.16 o 
   3   5   2       24.22       26.04      4.48 o 
   4   5   2      136.94      123.47      7.22 o 
   5   5   2       18.64       14.81      3.73 o 
   6   5   2        6.71        7.31      2.65 o 
   7   5   2       89.38       82.76      7.92 o 
   8   5   2       33.62       40.25      6.22 o 
   9   5   2        2.25        4.95      3.49 o 
  10   5   2        1.39        9.06      3.95 o 
  -8   6   2        0.80        2.89      3.53 o 
  -7   6   2        0.89        7.24      3.77 o 
  -6   6   2       22.22       22.77      6.26 o 
  -5   6   2       10.05        8.27      6.64 o 
  -4   6   2        0.64        4.54      3.33 o 
  -3   6   2        6.24       11.79      5.04 o 
  -2   6   2       22.15       26.51      4.89 o 
  -1   6   2        0.07        6.09      3.61 o 
   0   6   2       67.87       77.11      8.73 o 
   1   6   2        0.64        4.41      3.06 o 
   2   6   2      127.81      124.22      7.86 o 
   3   6   2       78.34       73.48      7.13 o 
   4   6   2       21.56       23.74      4.59 o 
   5   6   2        1.49        4.45      5.37 o 
   6   6   2        4.74        8.02      5.22 o 
   7   6   2        4.35        3.28      3.29 o 
   8   6   2        0.68        2.30      6.50 o 
  -5   7   2       11.87       17.19      9.20 o 
  -4   7   2        6.34        7.37      3.91 o 
  -3   7   2      130.12      116.70     13.21 o 
  -2   7   2        0.06       31.59     13.42 o 
  -1   7   2        6.26       13.90      7.47 o 
   0   7   2       14.39       19.86      7.35 o 
   1   7   2        4.57       13.35     18.69 o 
   2   7   2        2.62        6.25      3.75 o 
   3   7   2       25.30       32.22      5.43 o 
   4   7   2        0.67        7.18      4.92 o 
   5   7   2       74.71       77.89      8.85 o 
 -13   1   3        2.59        7.04      5.35 o 
 -12   1   3      118.21      107.64      7.55 o 
 -11   1   3       61.08       66.31      4.98 o 
 -10   1   3       15.03       17.96      3.61 o 
  -9   1   3      125.30      123.13      5.36 o 
  -8   1   3      145.59      153.20      4.60 o 
  -7   1   3      219.18      224.37      5.25 o 
  -6   1   3       25.93       31.01      2.84 o 
  -5   1   3      350.82      430.13      6.96 o 
  -4   1   3       53.95       48.52      1.91 o 
  -3   1   3     9179.88     9176.62     93.79 o 
  -2   1   3     1458.08     1477.64     16.59 o 
  -1   1   3     1294.49     1244.61     13.98 o 
   0   1   3     5741.41     5975.33     61.36 o 
   1   1   3     1176.29     1247.98     16.64 o 
   2   1   3     1799.68     1944.07     30.20 o 
   3   1   3     2594.68     2641.63     28.81 o 
   4   1   3      263.34      274.33      4.37 o 
   5   1   3      175.07      174.75      4.11 o 
   6   1   3       16.05       22.11      1.82 o 
   7   1   3      426.50      393.82      7.30 o 
   8   1   3       24.41       24.97      2.34 o 
   9   1   3       54.96       50.90      4.03 o 
  10   1   3        7.27        5.96      2.35 o 
  11   1   3       40.68       41.98      4.31 o 
  12   1   3        3.63       12.60      5.61 o 
  13   1   3       16.01       36.30     12.22 o 
 -13   2   3        5.67        9.64      4.20 o 
 -12   2   3       49.69       53.97      9.91 o 
 -11   2   3        0.14        5.49      3.53 o 
 -10   2   3        4.77        7.34      2.43 o 
  -9   2   3        0.00        1.33      1.96 o 
  -8   2   3       20.90       21.47      2.35 o 
  -7   2   3      706.66      659.20     17.61 o 
  -6   2   3       45.83       60.49      3.50 o 
  -5   2   3        2.36        1.56      1.34 o 
  -4   2   3      135.68      122.24      3.39 o 
  -3   2   3     1187.01     1210.78     13.17 o 
  -2   2   3       31.92       33.76      1.88 o 
  -1   2   3     1581.70     1634.37     33.93 o 
   0   2   3     1086.20     1137.10     46.27 o 
   1   2   3     2139.90     2072.01     33.52 o 
   2   2   3       17.98       18.91      2.02 o 
   3   2   3      777.11      885.88     13.80 o 
   4   2   3       78.52       80.36      2.63 o 
   5   2   3      219.92      214.61      4.66 o 
   6   2   3      220.42      231.55      4.76 o 
   7   2   3       25.03       37.69      2.61 o 
   8   2   3        3.01        6.95      2.13 o 
   9   2   3      118.13      112.11      8.28 o 
  10   2   3       44.76       52.71      4.69 o 
  11   2   3      137.59      136.28      6.49 o 
  12   2   3       22.07       36.42      4.55 o 
  13   2   3       10.13       17.53      7.21 o 
 -12   3   3        1.97        3.85      3.48 o 
 -11   3   3       61.38       75.51      7.49 o 
 -10   3   3        7.66        7.28      7.24 o 
  -9   3   3      171.24      158.71      6.60 o 
  -8   3   3       92.99       79.42      5.10 o 
  -7   3   3       13.51       17.18      2.24 o 
  -6   3   3       10.98        9.94      1.82 o 
  -5   3   3       54.16       53.75      4.27 o 
  -4   3   3      236.23      226.08      6.90 o 
  -3   3   3       12.10       16.33      1.68 o 
  -2   3   3       34.39       35.28      4.40 o 
  -1   3   3      386.24      396.60     10.04 o 
   0   3   3      414.51      466.76     18.11 o 
   1   3   3        2.08        3.75      1.89 o 
   2   3   3      454.32      368.01      7.98 o 
   3   3   3       51.10       54.40      3.67 o 
   4   3   3      287.23      282.60      7.01 o 
   5   3   3      298.69      283.74      7.09 o 
   6   3   3        7.27        8.10      2.17 o 
   7   3   3        0.56        3.24      2.14 o 
   8   3   3      161.46      150.02      6.42 o 
   9   3   3      314.28      279.49      9.06 o 
  10   3   3       59.90       59.70      5.23 o 
  11   3   3       53.03       54.94     12.11 o 
  12   3   3       17.76       11.59      5.58 o 
 -11   4   3        2.17        2.44      3.44 o 
 -10   4   3        0.73       -2.92      2.92 o 
  -9   4   3       80.73       95.04      8.47 o 
  -8   4   3        1.26        6.25      2.40 o 
  -7   4   3        1.50        1.06      2.08 o 
  -6   4   3        2.06        4.93      2.25 o 
  -5   4   3       82.50       86.19      4.97 o 
  -4   4   3      155.59      156.76      5.97 o 
  -3   4   3       47.09       53.08      4.73 o 
  -2   4   3        0.01        1.58      1.99 o 
  -1   4   3       56.95       53.85      7.06 o 
   0   4   3        2.64        5.78      2.33 o 
   1   4   3       21.37       30.85      4.02 o 
   2   4   3        5.47        4.28      1.79 o 
   3   4   3        1.13        2.75      1.63 o 
   4   4   3       77.82       95.54      5.88 o 
   5   4   3       10.82       12.02      4.52 o 
   6   4   3      188.82      175.23      6.93 o 
   7   4   3      264.52      216.45      7.92 o 
   8   4   3        0.02        3.86      2.60 o 
   9   4   3       36.91       44.18      4.88 o 
  10   4   3        2.05        0.85      3.73 o 
  11   4   3        1.02        4.11      3.65 o 
 -10   5   3        2.11        2.87      3.85 o 
  -9   5   3       36.71       42.19      6.52 o 
  -8   5   3       28.22       43.51      6.54 o 
  -7   5   3       17.29       10.38      4.08 o 
  -6   5   3       13.96       19.63      4.77 o 
  -5   5   3      280.84      250.10     11.43 o 
  -4   5   3        7.68        7.65      2.67 o 
  -3   5   3        7.12        5.23      2.88 o 
  -2   5   3      309.76      285.74     34.71 o 
  -1   5   3       21.95       20.33      6.12 o 
   0   5   3      149.23      145.61      7.56 o 
   1   5   3      298.21      268.72     10.48 o 
   2   5   3        9.43       19.15      2.87 o 
   3   5   3       45.47       45.22      5.36 o 
   4   5   3       35.66       29.92      4.71 o 
   5   5   3       60.89       53.65      5.85 o 
   6   5   3      117.07      102.75      7.00 o 
   7   5   3        2.53        2.80      2.42 o 
   8   5   3       63.55       81.45      8.48 o 
   9   5   3        2.32        9.55      3.90 o 
  10   5   3       33.37       44.50      9.94 o 
  -8   6   3        0.63        1.89      3.74 o 
  -7   6   3       13.33       12.27      4.24 o 
  -6   6   3        3.65        7.13      3.97 o 
  -5   6   3        0.20        4.24      3.34 o 
  -4   6   3        3.32        6.42      3.65 o 
  -3   6   3        3.84        7.12      3.66 o 
  -2   6   3       98.77       99.47     10.77 o 
  -1   6   3        8.66       15.79      4.51 o 
   0   6   3       51.08       76.21     15.35 o 
   1   6   3        1.64        4.33      2.89 o 
   2   6   3       45.36       48.75     10.69 o 
   3   6   3        2.52        4.39      3.23 o 
   4   6   3       19.34       21.92      4.29 o 
   5   6   3       46.40       53.86      8.64 o 
   6   6   3        0.01        1.71      3.09 o 
   7   6   3        2.59        3.59      2.96 o 
   8   6   3       10.30       12.44      4.44 o 
  -5   7   3        8.65       12.32      4.22 o 
  -4   7   3        7.21        7.62      3.90 o 
  -3   7   3        4.17        4.52      5.40 o 
  -2   7   3       19.00       30.99     13.09 o 
  -1   7   3       28.33       50.08     12.76 o 
   0   7   3        0.27        3.41      4.56 o 
   1   7   3        0.54        1.78      4.46 o 
   2   7   3        1.19        0.74      5.82 o 
   3   7   3       29.33       33.68      5.67 o 
   4   7   3       19.04       20.78      7.00 o 
   5   7   3        1.13        8.69      5.64 o 
 -13   0   4      142.04      162.29     12.58 o 
 -12   0   4      137.41      142.92     11.40 o 
 -11   0   4      103.64      104.61      6.54 o 
 -10   0   4       35.85       39.85      4.61 o 
  -9   0   4      365.20      360.30     10.96 o 
  -8   0   4        6.27        9.08      2.36 o 
  -7   0   4      125.69      138.14      8.61 o 
  -6   0   4      958.59      951.63     18.23 o 
  -5   0   4       33.97       47.99      3.05 o 
  -4   0   4     1504.72     1524.70     24.95 o 
  -3   0   4    14306.92    14905.56    213.08 o 
  -2   0   4    10138.38    10377.83    339.14 o 
  -1   0   4     4609.26     4632.97     67.50 o 
   0   0   4      426.80      448.30      6.40 o 
   1   0   4       43.46       40.30      1.47 o 
   2   0   4    32270.91    29764.42    441.55 o 
   3   0   4    22258.25    22492.52    321.14 o 
   4   0   4       44.03       39.20      2.44 o 
   5   0   4      437.15      434.92      9.73 o 
   6   0   4      539.20      572.08     16.24 o 
   7   0   4     1234.61     1173.79     22.04 o 
   8   0   4       22.00       20.38      3.03 o 
   9   0   4       74.95       68.59      4.76 o 
  10   0   4       60.02       60.07      8.69 o 
  11   0   4      226.33      205.19     13.73 o 
  12   0   4      240.66      248.73     15.75 o 
  13   0   4       11.00       15.20      6.58 o 
 -13   1   4       74.25       76.55     10.23 o 
 -12   1   4        2.42        4.35      3.19 o 
 -11   1   4        0.93        3.31      2.17 o 
 -10   1   4       17.75       15.10      2.77 o 
  -9   1   4      133.95      123.52      5.69 o 
  -8   1   4        8.52       13.57      1.94 o 
  -7   1   4        0.05        3.27      1.51 o 
  -6   1   4       56.00       53.31      2.74 o 
  -5   1   4       12.93       10.44      1.29 o 
  -4   1   4     1089.15     1105.75     17.05 o 
  -3   1   4     1442.88     1497.40     17.12 o 
  -2   1   4     2509.08     2791.63     29.96 o 
  -1   1   4       67.74       75.81      1.84 o 
   0   1   4      618.72      597.10      7.50 o 
   1   1   4       41.07       34.55      1.68 o 
   2   1   4    11103.92    11579.68    154.72 o 
   3   1   4       66.64       80.23      2.38 o 
   4   1   4        6.70        8.27      0.93 o 
   5   1   4     1339.80     1484.79     18.10 o 
   6   1   4      224.17      235.81      6.04 o 
   7   1   4       23.15       26.56      2.11 o 
   8   1   4       33.75       43.28      3.59 o 
   9   1   4      127.57      113.78      5.09 o 
  10   1   4       36.79       36.35      3.80 o 
  11   1   4        1.97       -2.38      3.50 o 
  12   1   4        0.09        5.84      3.48 o 
  13   1   4       26.72       38.39      6.83 o 
 -13   2   4        6.34       12.05      4.21 o 
 -12   2   4       32.43       38.25      5.82 o 
 -11   2   4        7.40        9.77      3.56 o 
 -10   2   4       28.58       32.78      3.86 o 
  -9   2   4        5.24        3.55      1.92 o 
  -8   2   4      103.57      102.28      4.42 o 
  -7   2   4      251.04      237.99      8.55 o 
  -6   2   4        0.40        4.46      1.34 o 
  -5   2   4       14.90       26.59      2.02 o 
  -4   2   4      288.83      289.65      5.49 o 
  -3   2   4      353.52      327.73      5.76 o 
  -2   2   4       15.45       21.85      1.56 o 
  -1   2   4      770.09      802.78     14.82 o 
   0   2   4      634.52      659.87     13.03 o 
   1   2   4     5308.15     5337.98     65.83 o 
   2   2   4      990.01      939.61     14.41 o 
   3   2   4       42.54       34.52      2.51 o 
   4   2   4      273.27      301.43      6.32 o 
   5   2   4       90.82       78.38      2.57 o 
   6   2   4       22.60       27.30      1.92 o 
   7   2   4      178.42      194.78      6.47 o 
   8   2   4       76.44       76.03      4.85 o 
   9   2   4        1.71       -0.53      1.92 o 
  10   2   4        5.18        7.54      3.74 o 
  11   2   4        1.17        2.72      3.56 o 
  12   2   4        5.14       16.96      4.22 o 
  13   2   4        1.87        7.90      6.36 o 
 -12   3   4        4.92        1.60      3.23 o 
 -11   3   4       13.01       20.41      5.14 o 
 -10   3   4       10.98       17.04      4.14 o 
  -9   3   4        1.32        6.02      2.28 o 
  -8   3   4       31.61       27.23      3.41 o 
  -7   3   4       14.74       17.31      2.74 o 
  -6   3   4       24.03       29.75      4.18 o 
  -5   3   4       25.48       27.29      2.79 o 
  -4   3   4       12.93       16.69      1.88 o 
  -3   3   4      461.68      417.75      6.30 o 
  -2   3   4      397.71      352.65      7.82 o 
  -1   3   4      460.11      524.40     12.08 o 
   0   3   4      249.85      285.77      9.40 o 
   1   3   4      989.99     1009.01     39.53 o 
   2   3   4        8.34       23.50      2.49 o 
   3   3   4      566.63      535.09     20.68 o 
   4   3   4     1026.64     1059.29     20.77 o 
   5   3   4       17.70       21.13      2.95 o 
   6   3   4        0.81        2.60      1.52 o 
   7   3   4      137.94      129.14      5.50 o 
   8   3   4       52.50       53.12      6.74 o 
   9   3   4       74.74       73.77      5.59 o 
  10   3   4        8.47        8.96      2.80 o 
  11   3   4        8.45       13.87      3.48 o 
  12   3   4        2.85        4.67      3.48 o 
 -11   4   4        1.72        5.42      3.89 o 
 -10   4   4       38.67       41.15      6.01 o 
  -9   4   4       10.59       13.81      8.14 o 
  -8   4   4        2.86        4.34      2.58 o 
  -7   4   4      140.74      144.73     11.42 o 
  -6   4   4      188.64      180.85     14.60 o 
  -5   4   4       30.37       28.24      3.57 o 
  -4   4   4      853.84      805.37     15.61 o 
  -3   4   4       93.61       80.17      4.41 o 
  -2   4   4      286.51      269.66     28.98 o 
  -1   4   4       19.15       27.88      4.74 o 
   0   4   4        2.21       10.80      2.72 o 
   1   4   4        9.39        9.27      2.68 o 
   2   4   4       19.56       22.01      2.70 o 
   3   4   4      693.20      659.26     35.36 o 
   4   4   4      278.61      262.30      7.40 o 
   5   4   4      188.42      152.53      5.68 o 
   6   4   4      476.34      387.68     26.99 o 
   7   4   4       13.84       11.81      3.54 o 
   8   4   4       17.59       13.37      3.21 o 
   9   4   4        3.92        3.75      2.68 o 
  10   4   4       73.02       68.89      7.93 o 
  11   4   4        0.01        7.30      4.00 o 
 -10   5   4        4.77        9.12      4.26 o 
  -9   5   4       95.08      108.29     11.28 o 
  -8   5   4       34.49       38.58      6.21 o 
  -7   5   4        4.63        8.03      3.06 o 
  -6   5   4       73.75       68.84     10.33 o 
  -5   5   4       95.34       89.16     11.22 o 
  -4   5   4       94.90       95.97      7.97 o 
  -3   5   4       13.08       15.14      3.03 o 
  -2   5   4      240.31      234.70     13.86 o 
  -1   5   4        1.05        1.98      2.81 o 
   0   5   4       49.46       46.06      5.24 o 
   1   5   4       11.21       19.59      3.82 o 
   2   5   4      154.79      141.18      5.93 o 
   3   5   4      106.17       90.96      5.13 o 
   4   5   4        5.47        7.87      3.18 o 
   5   5   4        0.33        1.56      2.67 o 
   6   5   4        0.34       -1.53      2.71 o 
   7   5   4       25.64       20.31      3.75 o 
   8   5   4       36.09       46.66      6.65 o 
   9   5   4        5.18       13.84      4.18 o 
  10   5   4       23.24       25.94      5.32 o 
  -8   6   4       21.91       24.67      5.58 o 
  -7   6   4        2.81        0.44      8.01 o 
  -6   6   4        5.23        3.43      3.56 o 
  -5   6   4       10.54       13.05      4.35 o 
  -4   6   4       42.18       46.56     11.19 o 
  -3   6   4       88.10       84.49      7.97 o 
  -2   6   4       32.13       60.64     13.45 o 
  -1   6   4      176.60      182.18     10.47 o 
   0   6   4        0.21        8.08      4.98 o 
   1   6   4        0.49        3.03      2.82 o 
   2   6   4        0.76        4.66      3.02 o 
   3   6   4        0.05        2.01      2.82 o 
   4   6   4        1.23        1.42      4.09 o 
   5   6   4        1.86        4.21      4.78 o 
   6   6   4        9.02       10.60      3.12 o 
   7   6   4       24.61       25.25      5.08 o 
   8   6   4        1.72        3.11      3.31 o 
  -5   7   4        3.99        5.73      3.86 o 
  -4   7   4        3.09        3.14      5.19 o 
  -3   7   4       62.14      100.85     66.60 o 
  -2   7   4        1.25        3.28      7.81 o 
  -1   7   4       25.43       50.02     12.37 o 
   0   7   4       17.63       23.32      8.69 o 
   1   7   4       28.10       40.94      9.26 o 
   2   7   4       23.13       28.58     10.69 o 
   3   7   4       17.55       25.35      7.38 o 
   4   7   4        1.20        3.98      3.44 o 
   5   7   4       52.73       73.98     11.61 o 
 -13   1   5       33.60       26.16      7.03 o 
 -12   1   5       86.80       96.63      6.23 o 
 -11   1   5        6.35        3.40      2.29 o 
 -10   1   5        0.17       -0.17      2.58 o 
  -9   1   5       52.28       50.21      4.02 o 
  -8   1   5      125.98      124.37      4.14 o 
  -7   1   5      112.76      121.81      3.83 o 
  -6   1   5       30.05       24.49      2.08 o 
  -5   1   5      149.61      167.20      3.86 o 
  -4   1   5        0.11        0.84      0.71 o 
  -3   1   5     5678.96     5555.76     57.85 o 
  -2   1   5    13204.01    13494.28    139.17 o 
  -1   1   5        0.00        4.20      2.28 o 
   0   1   5      331.20      338.56      4.90 o 
   1   1   5     2458.99     2589.73     28.03 o 
   2   1   5     6813.65     7203.53     87.05 o 
   3   1   5      490.16      442.93      9.98 o 
   4   1   5      132.06      130.40      3.03 o 
   5   1   5      984.43      988.67     12.57 o 
   6   1   5      277.62      269.49      5.41 o 
   7   1   5       20.78       21.12      1.92 o 
   8   1   5       95.00       90.15      4.50 o 
   9   1   5       65.08       61.60      4.42 o 
  10   1   5       25.79       26.33      3.39 o 
  11   1   5       71.94       67.89      6.91 o 
  12   1   5        8.69       14.24      4.14 o 
  13   1   5        1.06        6.26      3.99 o 
 -13   2   5        5.95        4.84      3.83 o 
 -12   2   5        3.05        4.99      3.28 o 
 -11   2   5       86.71       84.41      5.69 o 
 -10   2   5       18.70       20.90      3.18 o 
  -9   2   5       13.04       14.34      2.71 o 
  -8   2   5       70.97       71.63      4.50 o 
  -7   2   5      227.86      237.33      7.52 o 
  -6   2   5     1014.02     1008.50     13.92 o 
  -5   2   5     3459.50     3694.36     65.22 o 
  -4   2   5       68.24       73.18      3.62 o 
  -3   2   5     1979.93     2053.58     23.66 o 
  -2   2   5      466.40      545.62     10.88 o 
  -1   2   5        4.40        7.41      1.22 o 
   0   2   5      637.85      688.37     10.89 o 
   1   2   5     1757.56     1757.20     24.12 o 
   2   2   5      578.66      490.47      9.07 o 
   3   2   5      584.24      637.22     15.61 o 
   4   2   5      772.59      788.19     13.43 o 
   5   2   5       19.16       12.89      1.41 o 
   6   2   5      192.74      197.80      7.48 o 
   7   2   5       21.15       25.03      3.07 o 
   8   2   5      207.13      202.96      7.02 o 
   9   2   5      321.70      288.49      8.77 o 
  10   2   5        8.38       16.92      3.99 o 
  11   2   5        2.10        7.98      2.65 o 
  12   2   5        9.58       10.21      3.83 o 
  13   2   5       17.89       12.76      6.58 o 
 -12   3   5        0.51        1.81      4.10 o 
 -11   3   5       29.22       31.72      5.53 o 
 -10   3   5       17.84       15.72      3.02 o 
  -9   3   5        4.47        4.23      2.15 o 
  -8   3   5      214.00      200.97      7.27 o 
  -7   3   5        5.18        8.52      2.16 o 
  -6   3   5       47.80       45.53      3.85 o 
  -5   3   5       13.17       11.38      1.71 o 
  -4   3   5       12.38       10.18      1.60 o 
  -3   3   5      342.27      390.21      6.35 o 
  -2   3   5       31.10       34.60      2.46 o 
  -1   3   5      248.62      240.95      9.59 o 
   0   3   5       45.61       63.01      4.14 o 
   1   3   5     3355.94     3639.01    106.32 o 
   2   3   5      106.75      111.38      4.27 o 
   3   3   5      125.18      157.38      5.20 o 
   4   3   5      297.47      269.80      7.15 o 
   5   3   5        2.82        1.77      1.91 o 
   6   3   5       14.47       14.74      2.17 o 
   7   3   5       24.07       29.98      3.06 o 
   8   3   5       59.70       66.48      5.18 o 
   9   3   5        7.62       16.00      3.31 o 
  10   3   5       48.13       51.08      5.04 o 
  11   3   5        3.26       10.28      3.08 o 
  12   3   5       78.92       86.40      8.47 o 
 -11   4   5        0.04        1.81      3.46 o 
 -10   4   5       25.35       20.96      4.94 o 
  -9   4   5        0.35        0.51      3.05 o 
  -8   4   5      159.42      148.46      6.69 o 
  -7   4   5      522.99      444.78     13.25 o 
  -6   4   5        4.87        3.68      2.31 o 
  -5   4   5       15.17       14.92      2.96 o 
  -4   4   5      261.32      262.25     10.28 o 
  -3   4   5      217.60      184.29      6.19 o 
  -2   4   5        6.02        6.91      2.44 o 
  -1   4   5      183.58      169.67      7.14 o 
   0   4   5        4.81        7.17      2.39 o 
   1   4   5       86.31       99.99      5.62 o 
   2   4   5      169.65      154.95      8.73 o 
   3   4   5        0.75        1.44      1.57 o 
   4   4   5      210.32      197.15      6.52 o 
   5   4   5       51.56       64.75      4.39 o 
   6   4   5        0.01        3.00      2.73 o 
   7   4   5      536.11      480.92     12.49 o 
   8   4   5       29.11       38.64      4.58 o 
   9   4   5       63.00       64.78      5.82 o 
  10   4   5       58.22       68.81      6.13 o 
  11   4   5        0.72        2.67      3.24 o 
 -10   5   5        1.66        0.51      3.36 o 
  -9   5   5       55.90       65.48      7.87 o 
  -8   5   5       42.07       59.22     11.81 o 
  -7   5   5       53.77       44.67      4.96 o 
  -6   5   5       86.87       77.75     14.55 o 
  -5   5   5       62.17       65.13      9.16 o 
  -4   5   5      481.87      446.91     45.51 o 
  -3   5   5      126.80      122.48     11.18 o 
  -2   5   5      120.44      137.53      7.25 o 
  -1   5   5       84.30      122.35     12.97 o 
   0   5   5       41.93       46.86     11.63 o 
   1   5   5       81.51       89.46      6.85 o 
   2   5   5       49.55       44.30      4.16 o 
   3   5   5       19.26       16.01      2.82 o 
   4   5   5       12.04       13.32      3.50 o 
   5   5   5       43.68       45.96      8.46 o 
   6   5   5       29.49       36.39      5.75 o 
   7   5   5        0.54        2.12      2.40 o 
   8   5   5       21.15       21.98      3.92 o 
   9   5   5       54.66       68.81     10.89 o 
  10   5   5       12.10       28.06      6.05 o 
  -8   6   5        7.08        7.04      4.40 o 
  -7   6   5        9.42       15.60      4.99 o 
  -6   6   5        1.75        2.83      3.52 o 
  -5   6   5        0.96        3.05      3.48 o 
  -4   6   5       29.85       42.39     14.87 o 
  -3   6   5       27.97       42.90      8.72 o 
  -2   6   5      133.40      139.53     24.59 o 
  -1   6   5       60.82       81.94     15.87 o 
   0   6   5      162.04      174.76     15.14 o 
   1   6   5       21.54       26.16      4.64 o 
   2   6   5        8.55        9.66      3.32 o 
   3   6   5        0.83        1.29      2.60 o 
   4   6   5       22.07       21.13      4.66 o 
   5   6   5       45.58       42.26      5.99 o 
   6   6   5        1.22        0.22      3.82 o 
   7   6   5       23.23       38.10      5.85 o 
   8   6   5        0.89        3.99      3.57 o 
  -5   7   5        6.54       10.61      4.55 o 
  -4   7   5        0.00       -4.19      4.19 o 
  -3   7   5        1.60        9.58      5.08 o 
  -2   7   5        2.16       10.90      4.95 o 
  -1   7   5        3.42        8.91      4.42 o 
   0   7   5       14.15       14.00      6.76 o 
   1   7   5        3.32        5.19      5.64 o 
   2   7   5        0.04        2.51      7.98 o 
   3   7   5        1.34       10.89      3.88 o 
   4   7   5        0.51        6.58      3.38 o 
   5   7   5        2.81       13.18      6.21 o 
 -13   0   6       76.89       75.85     10.26 o 
 -12   0   6       32.86       39.50      7.60 o 
 -11   0   6       61.67       70.02      8.96 o 
 -10   0   6       39.25       38.07      4.56 o 
  -9   0   6       93.98      100.65      5.72 o 
  -8   0   6       88.97       79.14      4.93 o 
  -7   0   6       36.01       32.20      3.39 o 
  -6   0   6        4.70       16.77      2.40 o 
  -5   0   6        1.15        1.12      1.19 o 
  -4   0   6       36.03       38.66      2.53 o 
  -3   0   6     3730.52     3951.29     58.76 o 
  -2   0   6     3932.58     4278.85     89.76 o 
  -1   0   6    15961.35    16065.90    189.51 o 
   0   0   6    16635.28    16895.87    199.17 o 
   1   0   6     1021.35     1082.13     14.56 o 
   2   0   6     2726.84     2956.69     46.13 o 
   3   0   6     4434.80     4355.57     69.00 o 
   4   0   6      424.74      416.51     19.32 o 
   5   0   6      154.65      120.56      4.52 o 
   6   0   6     2178.72     2165.54     35.69 o 
   7   0   6      173.11      175.77      6.47 o 
   8   0   6        1.51        7.02      2.10 o 
   9   0   6       37.25       44.80      7.48 o 
  10   0   6       80.16       98.78     10.71 o 
  11   0   6      772.08      728.09     28.24 o 
  12   0   6        0.33        8.72      5.19 o 
  13   0   6       80.05       68.91     10.89 o 
 -13   1   6       55.01       54.01      8.84 o 
 -12   1   6       17.41       23.60      4.63 o 
 -11   1   6        5.39        7.47      2.66 o 
 -10   1   6        5.72       10.65      2.58 o 
  -9   1   6        0.21       -0.50      1.87 o 
  -8   1   6      152.69      154.89      4.58 o 
  -7   1   6        8.79        9.80      1.59 o 
  -6   1   6      150.27      149.40      5.20 o 
  -5   1   6     3962.51     4156.75     44.76 o 
  -4   1   6        2.10        0.90      0.68 o 
  -3   1   6     1262.32     1186.15     16.88 o 
  -2   1   6     2901.37     2847.47     30.85 o 
  -1   1   6       44.31       38.46      1.20 o 
   0   1   6      962.07      863.94      8.64 o 
   1   1   6      507.53      551.31      7.26 o 
   2   1   6      167.65      168.10      4.30 o 
   3   1   6     1586.57     1625.54     22.95 o 
   4   1   6     2611.74     2614.99     29.35 o 
   5   1   6      194.32      134.81      3.08 o 
   6   1   6      116.38       92.66      2.98 o 
   7   1   6       48.20       44.10      3.37 o 
   8   1   6        3.62        7.48      2.06 o 
   9   1   6      146.01      138.09      5.81 o 
  10   1   6      108.07      114.17      8.16 o 
  11   1   6      216.70      207.20     10.07 o 
  12   1   6       46.71       50.41      6.68 o 
  13   1   6        0.01        4.92      3.68 o 
 -13   2   6        0.25        3.47      3.28 o 
 -12   2   6       22.73       20.26      4.50 o 
 -11   2   6       10.84       13.94      2.95 o 
 -10   2   6        0.09       -0.38      1.84 o 
  -9   2   6       23.41       19.90      3.01 o 
  -8   2   6       97.11       93.76      4.95 o 
  -7   2   6      104.07      115.03      6.88 o 
  -6   2   6      496.22      459.71      7.94 o 
  -5   2   6      860.11      820.35     19.18 o 
  -4   2   6     2912.94     3152.41     35.00 o 
  -3   2   6      306.55      364.18      7.30 o 
  -2   2   6      438.65      445.27      6.92 o 
  -1   2   6      686.78      703.77     10.01 o 
   0   2   6      360.04      384.09      7.95 o 
   1   2   6     1256.30     1135.01     14.24 o 
   2   2   6       42.10       42.12      2.71 o 
   3   2   6     1180.05     1232.45     18.66 o 
   4   2   6     2786.76     3035.23     40.47 o 
   5   2   6        0.43        2.61      1.45 o 
   6   2   6       68.97       80.28      3.63 o 
   7   2   6        1.46        2.56      1.50 o 
   8   2   6       14.15       12.12      2.57 o 
   9   2   6        1.48        3.67      2.25 o 
  10   2   6        8.37        8.15      2.71 o 
  11   2   6        3.88        5.02      3.36 o 
  12   2   6       16.37       19.47      4.70 o 
 -12   3   6       18.65       22.78      5.15 o 
 -11   3   6       10.13       16.34      4.14 o 
 -10   3   6        5.92        5.36      2.39 o 
  -9   3   6       33.43       30.97      3.77 o 
  -8   3   6       14.92       12.28      3.32 o 
  -7   3   6       20.34       19.76      3.01 o 
  -6   3   6        1.47        1.36      1.71 o 
  -5   3   6      205.80      203.23      5.12 o 
  -4   3   6       24.21       33.12      2.36 o 
  -3   3   6      588.38      592.36      9.61 o 
  -2   3   6      179.83      191.95      4.84 o 
  -1   3   6       99.53      110.45      4.05 o 
   0   3   6      214.71      205.86      7.08 o 
   1   3   6      402.80      495.54     10.04 o 
   2   3   6        0.55        1.28      1.33 o 
   3   3   6      186.99      211.23      6.22 o 
   4   3   6       23.99       28.21      2.96 o 
   5   3   6      140.68      153.50      5.55 o 
   6   3   6       19.53       19.98      2.87 o 
   7   3   6       82.33       75.79      4.93 o 
   8   3   6       22.16       27.03      3.26 o 
   9   3   6      165.67      159.81      7.04 o 
  10   3   6        0.18        5.66      2.65 o 
  11   3   6        1.62        5.53      2.77 o 
  12   3   6        0.01        4.19      3.70 o 
 -11   4   6        2.79        3.32      3.54 o 
 -10   4   6       19.21       19.13      8.20 o 
  -9   4   6       22.23       17.11      3.34 o 
  -8   4   6      109.09      105.13      6.36 o 
  -7   4   6      306.62      292.79      9.46 o 
  -6   4   6      469.64      412.64     19.17 o 
  -5   4   6      401.46      381.11     13.28 o 
  -4   4   6       86.83      100.07      5.57 o 
  -3   4   6        9.67        7.15      2.15 o 
  -2   4   6      164.34      124.39      5.07 o 
  -1   4   6        0.32       -1.31      1.31 o 
   0   4   6      556.51      504.02     13.64 o 
   1   4   6      448.27      419.70     12.19 o 
   2   4   6      110.64       99.40     11.64 o 
   3   4   6       54.01       56.56      4.04 o 
   4   4   6        0.95        1.16      2.18 o 
   5   4   6       48.13       53.60      4.21 o 
   6   4   6       12.81       19.54      4.02 o 
   7   4   6       24.14       28.70      4.53 o 
   8   4   6       27.38       19.43      3.63 o 
   9   4   6       28.62       40.40      4.83 o 
  10   4   6       24.22       32.53      4.63 o 
  11   4   6        0.88        5.86      3.82 o 
 -10   5   6       11.02        9.21      4.48 o 
  -9   5   6       79.83       81.84      8.64 o 
  -8   5   6       20.39       25.56      4.18 o 
  -7   5   6      126.70      126.04      7.62 o 
  -6   5   6       44.86       47.31      5.19 o 
  -5   5   6      136.05      133.05      9.02 o 
  -4   5   6       56.41       54.90      6.57 o 
  -3   5   6       63.95       70.04     11.16 o 
  -2   5   6      253.14      267.09     16.16 o 
  -1   5   6      112.09      125.03     13.00 o 
   0   5   6       94.79       96.34      8.67 o 
   1   5   6       31.88       25.82      4.17 o 
   2   5   6      119.52      108.02      7.17 o 
   3   5   6       10.46       13.13      2.72 o 
   4   5   6        3.47        2.89      5.13 o 
   5   5   6       15.24       19.59      4.30 o 
   6   5   6       69.77       65.89      6.79 o 
   7   5   6       19.78       19.96      3.62 o 
   8   5   6       37.65       43.66      5.14 o 
   9   5   6        4.29        2.51      3.77 o 
  10   5   6        2.23        3.20      3.58 o 
  -8   6   6        4.40        5.25      4.29 o 
  -7   6   6       34.00       38.22      6.69 o 
  -6   6   6       11.19       14.72      6.95 o 
  -5   6   6        8.78        7.74      4.02 o 
  -4   6   6       26.01       34.68      6.76 o 
  -3   6   6        1.47        0.75      4.13 o 
  -2   6   6      160.23      169.67     10.47 o 
  -1   6   6       20.96       15.45      4.38 o 
   0   6   6      143.55      131.02      8.57 o 
   1   6   6       41.20       47.58      7.12 o 
   2   6   6       19.76       23.58      6.08 o 
   3   6   6       13.62       23.57      4.46 o 
   4   6   6       23.97       25.66      4.99 o 
   5   6   6       23.30       21.14      4.80 o 
   6   6   6       19.22       16.77      4.38 o 
   7   6   6       22.33       23.32      3.96 o 
   8   6   6        1.53        6.67      3.24 o 
  -5   7   6        9.32       10.44      4.27 o 
  -4   7   6       10.17       30.94     20.51 o 
  -3   7   6       32.82       36.58     15.35 o 
  -2   7   6       21.41       28.96      6.31 o 
  -1   7   6       36.83       40.23      6.55 o 
   0   7   6        2.93        5.40      5.73 o 
   1   7   6        0.28        7.03      3.83 o 
   2   7   6        1.07        5.70      3.69 o 
   3   7   6       25.86       32.54      5.71 o 
   4   7   6       34.03       35.75      5.75 o 
 -13   1   7       16.36       12.15      6.32 o 
 -12   1   7        0.15        2.65      3.07 o 
 -11   1   7       82.14       86.37      5.73 o 
 -10   1   7       89.86       85.35      5.36 o 
  -9   1   7        8.50        9.04      2.23 o 
  -8   1   7       29.00       32.25      3.22 o 
  -7   1   7       77.68       72.36      2.99 o 
  -6   1   7      278.91      267.60      7.18 o 
  -5   1   7      350.94      424.91      6.88 o 
  -4   1   7      359.72      381.32      7.78 o 
  -3   1   7     1247.32     1227.60     18.11 o 
  -2   1   7     6988.03     7672.83     79.62 o 
  -1   1   7     1408.72     1456.60     14.83 o 
   0   1   7     2575.56     2577.87     23.01 o 
   1   1   7     1420.01     1429.01     15.40 o 
   2   1   7     2226.45     2288.51     30.18 o 
   3   1   7      519.69      588.72     10.40 o 
   4   1   7     1401.92     1352.19     23.38 o 
   5   1   7      249.83      208.07      3.89 o 
   6   1   7      655.29      636.81      9.42 o 
   7   1   7      379.70      336.81      8.28 o 
   8   1   7       17.81       20.23      2.81 o 
   9   1   7      280.51      249.86      7.83 o 
  10   1   7       32.51       35.37      7.39 o 
  11   1   7      143.46      138.05      8.23 o 
  12   1   7        0.15        1.72      3.26 o 
  13   1   7       38.07       42.90      8.42 o 
 -13   2   7        5.33       12.07      5.16 o 
 -12   2   7       30.89       39.89      5.22 o 
 -11   2   7        9.48       15.03      4.37 o 
 -10   2   7       67.49       71.38      5.17 o 
  -9   2   7        0.70        1.46      1.80 o 
  -8   2   7        2.51        4.29      1.96 o 
  -7   2   7       35.91       39.61      3.64 o 
  -6   2   7      107.57      107.80      4.54 o 
  -5   2   7      122.66      107.67      3.52 o 
  -4   2   7     1385.62     1478.14     19.72 o 
  -3   2   7     1307.78     1577.55     18.84 o 
  -2   2   7       44.23       58.58      2.96 o 
  -1   2   7     1445.89     1501.17     18.10 o 
   0   2   7       21.12       24.01      1.63 o 
   1   2   7      150.68      158.83      3.62 o 
   2   2   7      140.98      168.85      4.45 o 
   3   2   7      338.56      388.16      8.37 o 
   4   2   7      399.10      386.76      8.67 o 
   5   2   7        0.09        0.41      2.04 o 
   6   2   7       18.39       25.46      2.53 o 
   7   2   7        0.17        1.71      1.52 o 
   8   2   7       99.67       81.76      7.36 o 
   9   2   7        4.53        6.51      2.39 o 
  10   2   7        6.77        7.96      2.55 o 
  11   2   7        2.53        4.15      3.27 o 
  12   2   7        1.63        0.99      7.45 o 
 -12   3   7        5.90        9.17      3.86 o 
 -11   3   7       10.79       21.10      6.27 o 
 -10   3   7       11.74       12.08      2.98 o 
  -9   3   7      220.71      191.25      8.12 o 
  -8   3   7      116.23      118.68      5.93 o 
  -7   3   7      296.79      286.81      8.57 o 
  -6   3   7        1.95        1.39      2.18 o 
  -5   3   7       33.07       21.15      2.82 o 
  -4   3   7       87.20       82.85      3.12 o 
  -3   3   7       25.49       34.02      2.35 o 
  -2   3   7        0.04        2.51      1.43 o 
  -1   3   7      141.90      144.00      6.35 o 
   0   3   7        2.94        3.07      1.31 o 
   1   3   7      249.80      217.24      7.22 o 
   2   3   7        0.33        0.65      1.22 o 
   3   3   7       88.97      102.34      4.31 o 
   4   3   7        0.49        0.26      1.45 o 
   5   3   7       43.04       43.85      3.64 o 
   6   3   7       76.18       79.10      4.91 o 
   7   3   7       75.91       80.60      4.57 o 
   8   3   7       90.69       91.48      5.06 o 
   9   3   7       18.23       26.94      3.99 o 
  10   3   7        9.04       18.55      3.45 o 
  11   3   7       20.69       22.71      3.83 o 
  12   3   7       37.21       51.55     11.34 o 
 -11   4   7        0.72       -0.06      3.36 o 
 -10   4   7        5.56        4.46      3.34 o 
  -9   4   7       16.87       19.15      3.45 o 
  -8   4   7        1.23        3.59      2.31 o 
  -7   4   7        2.10        2.43      3.50 o 
  -6   4   7      316.83      305.45     13.15 o 
  -5   4   7        0.99        3.72      2.76 o 
  -4   4   7       86.65       88.96      5.59 o 
  -3   4   7       13.93       17.40      2.26 o 
  -2   4   7       23.74       24.38      3.51 o 
  -1   4   7        2.57        8.01      1.83 o 
   0   4   7       59.54       54.12      3.88 o 
   1   4   7        1.07        3.99      1.67 o 
   2   4   7       12.09       12.44      2.33 o 
   3   4   7       11.97       12.26      2.39 o 
   4   4   7       38.51       39.38      3.76 o 
   5   4   7       10.72       11.74      2.53 o 
   6   4   7       62.36       68.15      4.91 o 
   7   4   7       88.73      100.64      6.48 o 
   8   4   7        9.90       10.13      4.25 o 
   9   4   7      116.87      125.32      7.39 o 
  10   4   7       37.86       41.33      5.07 o 
  11   4   7        1.25        9.41      4.09 o 
 -10   5   7       14.21       12.90      7.50 o 
  -9   5   7        6.66        9.63      8.10 o 
  -8   5   7        3.97        8.65      3.04 o 
  -7   5   7        9.35        8.56      3.20 o 
  -6   5   7      203.67      182.27      8.03 o 
  -5   5   7        6.22       10.52      4.12 o 
  -4   5   7       25.77       22.12      4.90 o 
  -3   5   7       16.12       22.08      4.60 o 
  -2   5   7      610.59      568.95     17.69 o 
  -1   5   7      137.02      122.06      5.71 o 
   0   5   7        1.12        0.09      2.20 o 
   1   5   7      232.44      220.15      7.72 o 
   2   5   7       48.97       44.14      4.27 o 
   3   5   7       16.19       13.07      2.78 o 
   4   5   7       46.42       51.21      4.51 o 
   5   5   7      177.91      155.20      8.46 o 
   6   5   7       25.95       37.35      5.39 o 
   7   5   7       33.65       35.73      4.93 o 
   8   5   7       21.23       26.61      4.18 o 
   9   5   7        0.01        7.86      3.07 o 
  -8   6   7        0.84        7.85      4.25 o 
  -7   6   7        7.26       12.09      5.13 o 
  -6   6   7        0.06        1.94      3.69 o 
  -5   6   7       20.68       19.87      4.57 o 
  -4   6   7       18.99       21.34      4.82 o 
  -3   6   7        0.30        2.39      4.13 o 
  -2   6   7        0.29       -2.68      3.97 o 
  -1   6   7      213.87      188.53     15.40 o 
   0   6   7       65.95       75.93      5.82 o 
   1   6   7       96.79       78.70      5.95 o 
   2   6   7       12.17       13.43      3.93 o 
   3   6   7        8.27        9.83      3.31 o 
   4   6   7        1.77        6.39      3.68 o 
   5   6   7        3.49        2.04      3.63 o 
   6   6   7       15.13       15.66      6.17 o 
   7   6   7       28.96       37.13      5.08 o 
  -5   7   7       14.99       12.04      6.33 o 
  -4   7   7       33.18       53.57     37.57 o 
  -3   7   7        5.67       12.36      6.52 o 
  -2   7   7       17.63       35.09     17.36 o 
  -1   7   7       34.39       31.67      6.00 o 
   0   7   7       21.50       37.93      9.47 o 
   1   7   7       35.10       30.96      8.42 o 
   2   7   7        1.61        9.19      3.80 o 
   3   7   7        0.02        5.05      4.04 o 
   4   7   7       21.45       26.78      5.34 o 
 -13   0   8       57.30       70.93     10.77 o 
 -12   0   8       38.73       42.33      8.36 o 
 -11   0   8     1087.23      975.31     33.28 o 
 -10   0   8       12.60        9.98      4.46 o 
  -9   0   8       17.07       30.57      3.91 o 
  -8   0   8       21.00       26.81      3.95 o 
  -7   0   8      818.27      911.02     18.49 o 
  -6   0   8       96.89       90.30      4.38 o 
  -5   0   8        2.86        0.84      1.26 o 
  -4   0   8       22.33       13.63      1.92 o 
  -3   0   8     2573.46     2702.92     48.86 o 
  -2   0   8       44.16       42.99      1.92 o 
  -1   0   8      188.75      256.20      4.94 o 
   0   0   8      249.50      234.11      4.70 o 
   1   0   8       78.32       70.88      3.78 o 
   2   0   8     2402.13     2621.82     58.11 o 
   3   0   8      112.45       90.46      4.34 o 
   4   0   8      660.88      762.49     12.22 o 
   5   0   8      924.18      880.22     16.51 o 
   6   0   8      420.75      439.64     10.42 o 
   7   0   8      113.56      119.45      5.11 o 
   8   0   8      185.87      152.57     10.95 o 
   9   0   8     1487.71     1364.04     40.64 o 
  10   0   8       90.14       87.05     10.38 o 
  11   0   8       53.72       65.20     10.01 o 
  12   0   8       35.16       39.04      8.42 o 
  13   0   8       48.13       60.79     10.32 o 
 -13   1   8       12.84       11.20      3.94 o 
 -12   1   8       23.17       32.06      7.83 o 
 -11   1   8        1.44        3.74      4.22 o 
 -10   1   8       51.99       64.78      4.87 o 
  -9   1   8      180.01      173.94      6.40 o 
  -8   1   8        0.42        2.54      1.66 o 
  -7   1   8       24.49       22.38      2.56 o 
  -6   1   8       30.88       31.61      2.09 o 
  -5   1   8       88.26      111.04      3.09 o 
  -4   1   8      461.49      542.33      7.68 o 
  -3   1   8       50.27       43.34      1.92 o 
  -2   1   8      935.09     1029.15     12.78 o 
  -1   1   8      184.44      157.61      2.78 o 
   0   1   8        3.85        4.30      0.66 o 
   1   1   8      923.60      933.73      9.63 o 
   2   1   8      533.42      494.87      9.03 o 
   3   1   8     2299.77     2330.27     31.48 o 
   4   1   8     4264.00     4721.56     60.11 o 
   5   1   8     1870.61     1842.46     22.07 o 
   6   1   8       15.74       12.48      1.84 o 
   7   1   8        2.53        3.49      1.62 o 
   8   1   8      911.40      828.56     15.49 o 
   9   1   8      257.06      223.34      9.68 o 
  10   1   8       16.64       13.20      4.09 o 
  11   1   8      156.83      156.46     10.01 o 
  12   1   8       21.44       26.54      5.08 o 
  13   1   8        5.30       16.68      4.82 o 
 -13   2   8        4.90       10.35      5.46 o 
 -12   2   8        1.76        1.42      2.94 o 
 -11   2   8        0.19        1.86      2.37 o 
 -10   2   8       12.30       15.59      3.65 o 
  -9   2   8       17.10       15.68      3.01 o 
  -8   2   8        1.59        1.73      1.79 o 
  -7   2   8      102.11      106.88      4.71 o 
  -6   2   8      130.87      115.23      5.59 o 
  -5   2   8     2928.92     2913.52     39.15 o 
  -4   2   8       11.30       17.11      2.26 o 
  -3   2   8      830.28      984.95     15.80 o 
  -2   2   8      687.25      705.19     20.70 o 
  -1   2   8      680.19      667.39      9.47 o 
   0   2   8      414.79      404.40      6.07 o 
   1   2   8       67.82       68.70      3.79 o 
   2   2   8       89.65      114.07      4.48 o 
   3   2   8     1392.53     1346.28     24.65 o 
   4   2   8      121.79      129.59      4.86 o 
   5   2   8      172.72      180.49      5.98 o 
   6   2   8       12.39       12.07      2.42 o 
   7   2   8       18.51       19.74      2.54 o 
   8   2   8       81.24       72.55      6.45 o 
   9   2   8        5.95        9.67      2.75 o 
  10   2   8        1.92        2.99      3.15 o 
  11   2   8        8.62       13.42      4.23 o 
  12   2   8       18.73       15.59      4.58 o 
 -12   3   8        5.84       10.68      7.48 o 
 -11   3   8       78.79       90.33      6.42 o 
 -10   3   8      152.54      134.53      6.86 o 
  -9   3   8        2.79        4.65      2.33 o 
  -8   3   8       56.07       55.72      4.67 o 
  -7   3   8       23.69       22.02      5.09 o 
  -6   3   8        0.40        1.60      2.43 o 
  -5   3   8      174.55      181.86      6.41 o 
  -4   3   8      376.10      347.30      8.85 o 
  -3   3   8      612.75      632.20     10.00 o 
  -2   3   8      358.63      338.88      7.40 o 
  -1   3   8      715.21      799.66     11.93 o 
   0   3   8      153.18      150.52      4.73 o 
   1   3   8      213.91      249.87      5.56 o 
   2   3   8        2.25        1.63      1.03 o 
   3   3   8       37.10       37.60      3.35 o 
   4   3   8      101.74       98.07      4.47 o 
   5   3   8       29.43       26.96      3.19 o 
   6   3   8       11.16        7.27      2.28 o 
   7   3   8      159.60      150.85      5.79 o 
   8   3   8      297.68      273.36      7.74 o 
   9   3   8        7.52        8.30      2.75 o 
  10   3   8       30.76       38.90      4.55 o 
  11   3   8       68.37       79.31      8.16 o 
  12   3   8        0.00        9.21      4.07 o 
 -11   4   8       12.50       18.75      7.63 o 
 -10   4   8        2.96        4.68      2.67 o 
  -9   4   8        1.53        3.84      2.55 o 
  -8   4   8      135.82      140.75      6.92 o 
  -7   4   8       69.35       65.60      7.20 o 
  -6   4   8      411.66      420.05     12.52 o 
  -5   4   8       43.00       44.94      4.49 o 
  -4   4   8       15.13       12.36      2.82 o 
  -3   4   8       35.90       40.32      4.02 o 
  -2   4   8       14.35        9.66      2.24 o 
  -1   4   8       21.34       23.30      3.32 o 
   0   4   8        1.03        0.70      1.44 o 
   1   4   8        9.56       11.23      1.87 o 
   2   4   8        6.18        6.97      3.48 o 
   3   4   8        8.77       10.92      2.36 o 
   4   4   8       45.47       56.70      6.15 o 
   5   4   8        5.10        7.39      2.34 o 
   6   4   8      618.95      543.62     12.69 o 
   7   4   8        5.68        6.76      3.50 o 
   8   4   8        0.26        1.01      2.23 o 
   9   4   8       18.16       23.25      4.50 o 
  10   4   8        7.22       10.14      3.19 o 
  11   4   8        0.31        4.89      3.26 o 
 -10   5   8        4.56        8.21      4.40 o 
  -9   5   8        5.22        6.74      3.07 o 
  -8   5   8       82.72       79.33      6.60 o 
  -7   5   8      178.01      161.99     13.20 o 
  -6   5   8      131.96      133.12      7.44 o 
  -5   5   8       23.43       21.08      3.91 o 
  -4   5   8       48.54       46.78      6.16 o 
  -3   5   8        2.45        3.98      4.49 o 
  -2   5   8       90.42       97.08      7.84 o 
  -1   5   8      140.47      121.63      5.83 o 
   0   5   8      370.30      341.90     12.39 o 
   1   5   8       22.50       22.51      3.48 o 
   2   5   8       60.93       54.23      6.33 o 
   3   5   8        0.00        0.88      1.92 o 
   4   5   8       10.08       14.88      5.05 o 
   5   5   8       28.54       36.31      5.33 o 
   6   5   8       15.90       19.84      4.83 o 
   7   5   8       67.79       58.95      6.95 o 
   8   5   8        2.65        5.70      2.83 o 
   9   5   8       30.99       31.57      4.66 o 
  -8   6   8        1.16        5.27      4.31 o 
  -7   6   8        6.02       13.11      4.91 o 
  -6   6   8        0.60        4.32      3.66 o 
  -5   6   8        0.01        0.49      3.32 o 
  -4   6   8        1.13        6.73      5.43 o 
  -3   6   8       29.18       27.03      5.91 o 
  -2   6   8        3.01        3.95      4.18 o 
  -1   6   8       68.15       68.46      7.54 o 
   0   6   8      110.98      102.92      8.17 o 
   1   6   8        2.41        6.65      2.88 o 
   2   6   8        2.95        0.40      2.33 o 
   3   6   8       20.47       16.64      4.05 o 
   4   6   8        0.55       -0.35      2.74 o 
   5   6   8        8.68       17.50      4.28 o 
   6   6   8        3.27        4.67      3.57 o 
   7   6   8        4.10       13.52      4.44 o 
  -4   7   8        0.04        6.16      4.83 o 
  -3   7   8        2.66        4.55      4.81 o 
  -2   7   8       30.60       40.35      7.26 o 
  -1   7   8        1.48        0.72      6.12 o 
   0   7   8        0.21        2.20      5.25 o 
   1   7   8        0.36        4.55      4.95 o 
   2   7   8        2.97        4.71      4.98 o 
   3   7   8        0.01        4.81      3.61 o 
   4   7   8        0.01        6.54      3.84 o 
 -13   1   9        4.92       10.90      3.99 o 
 -12   1   9        8.77        6.89      4.28 o 
 -11   1   9      237.33      228.41     10.26 o 
 -10   1   9       59.76       65.32      4.92 o 
  -9   1   9        2.16        7.11      2.27 o 
  -8   1   9        0.42        0.49      1.48 o 
  -7   1   9       62.45       61.93      3.90 o 
  -6   1   9      250.29      237.99      5.04 o 
  -5   1   9     2926.50     3007.36     38.21 o 
  -4   1   9      213.66      182.48      5.10 o 
  -3   1   9     2746.45     2875.35     31.83 o 
  -2   1   9       53.26       44.74      1.66 o 
  -1   1   9     1071.66     1139.45     11.34 o 
   0   1   9       73.83       70.21      1.84 o 
   1   1   9      316.09      310.05      4.33 o 
   2   1   9      361.46      351.41      5.56 o 
   3   1   9     1143.40     1154.32     17.79 o 
   4   1   9     1774.05     1985.23     28.30 o 
   5   1   9      173.62      161.02      5.66 o 
   6   1   9        0.02        0.67      1.21 o 
   7   1   9        0.39       -0.23      1.46 o 
   8   1   9      437.85      398.49      9.78 o 
   9   1   9        6.07        9.46      3.57 o 
  10   1   9       42.91       49.67      9.79 o 
  11   1   9        6.59       14.10      4.22 o 
  12   1   9        1.75        7.37      3.32 o 
 -13   2   9        5.42        7.15      5.25 o 
 -12   2   9        5.02        4.79      3.23 o 
 -11   2   9       30.96       29.26      4.03 o 
 -10   2   9        0.02        0.74      1.99 o 
  -9   2   9        5.50        5.33      3.17 o 
  -8   2   9      111.46      105.44      5.12 o 
  -7   2   9        2.33        0.98      1.65 o 
  -6   2   9       99.08       89.49      4.34 o 
  -5   2   9     1077.51     1059.21     20.94 o 
  -4   2   9      195.65      205.02     10.17 o 
  -3   2   9        8.15        9.86      1.86 o 
  -2   2   9      501.50      528.87      7.91 o 
  -1   2   9       28.39       25.91      1.72 o 
   0   2   9      420.59      413.18      6.24 o 
   1   2   9       18.01       20.29      1.64 o 
   2   2   9      616.21      651.81      9.34 o 
   3   2   9     2114.56     2236.30     31.34 o 
   4   2   9      336.12      366.51      8.69 o 
   5   2   9      149.48      173.73      6.06 o 
   6   2   9      449.65      487.95     18.99 o 
   7   2   9      189.71      178.35      5.71 o 
   8   2   9      326.87      290.60      8.81 o 
   9   2   9       17.34       24.66      3.84 o 
  10   2   9       38.76       34.47      8.67 o 
  11   2   9       13.55       16.43      6.86 o 
  12   2   9        4.47        6.29      3.65 o 
 -12   3   9        4.70        2.25      3.34 o 
 -11   3   9       20.91       21.10      3.60 o 
 -10   3   9        0.76        3.11      2.75 o 
  -9   3   9        5.64       12.78      3.15 o 
  -8   3   9       27.50       38.50      4.22 o 
  -7   3   9      100.23      101.63      5.74 o 
  -6   3   9        9.22       12.49      2.60 o 
  -5   3   9      121.88      108.38      5.09 o 
  -4   3   9       26.60       23.47      2.83 o 
  -3   3   9        0.11       -0.35      0.95 o 
  -2   3   9      128.07      122.32      6.07 o 
  -1   3   9      675.69      700.06     10.91 o 
   0   3   9      479.27      539.37     10.23 o 
   1   3   9      209.71      201.24      6.74 o 
   2   3   9       83.60      108.73      3.51 o 
   3   3   9       16.11        9.50      2.81 o 
   4   3   9      341.45      343.27      8.83 o 
   5   3   9       22.32       20.22      2.82 o 
   6   3   9       33.99       34.89      3.83 o 
   7   3   9        1.73        2.52      2.22 o 
   8   3   9       10.15       13.15      3.06 o 
   9   3   9       14.76       23.98      3.66 o 
  10   3   9        1.40        4.56      2.63 o 
  11   3   9       51.31       49.78      6.86 o 
 -11   4   9        7.62       12.29      4.66 o 
 -10   4   9       44.28       37.17      4.59 o 
  -9   4   9       21.73       23.92      4.27 o 
  -8   4   9      111.39      103.01      6.87 o 
  -7   4   9       52.13       58.13      5.31 o 
  -6   4   9       11.64       17.97      3.87 o 
  -5   4   9        2.22       -0.87      2.03 o 
  -4   4   9      495.12      478.27     11.89 o 
  -3   4   9       69.59       54.06      5.40 o 
  -2   4   9        3.78       12.52      3.42 o 
  -1   4   9      101.74      115.43      4.77 o 
   0   4   9       68.46       75.49      4.06 o 
   1   4   9       43.42       45.67      3.13 o 
   2   4   9        1.68        2.31      1.76 o 
   3   4   9        1.05       -0.07      2.29 o 
   4   4   9        9.42       12.57      3.32 o 
   5   4   9      122.96      122.09      5.71 o 
   6   4   9        0.08       -0.73      2.19 o 
   7   4   9       63.16       69.92     10.12 o 
   8   4   9       37.91       38.12      5.37 o 
   9   4   9       41.03       46.62      5.34 o 
  10   4   9       34.61       43.72      5.37 o 
 -10   5   9        6.91       12.84      4.73 o 
  -9   5   9       28.58       31.91      6.50 o 
  -8   5   9       23.17       27.18      5.80 o 
  -7   5   9        2.66        5.92      3.13 o 
  -6   5   9      100.77      107.22      7.18 o 
  -5   5   9        0.24        2.24      2.61 o 
  -4   5   9       31.27       31.38      5.47 o 
  -3   5   9        2.03        2.65      3.14 o 
  -2   5   9      195.42      189.60     12.68 o 
  -1   5   9        0.12       -1.22      5.49 o 
   0   5   9       15.57       14.41      2.76 o 
   1   5   9       74.57       97.02      6.65 o 
   2   5   9        3.33        8.58      2.64 o 
   3   5   9       18.54       16.19      3.04 o 
   4   5   9       30.06       27.83      3.72 o 
   5   5   9        1.55        0.18      2.56 o 
   6   5   9        9.75       10.10      3.62 o 
   7   5   9        1.01        8.09      3.62 o 
   8   5   9        8.10       16.84      3.53 o 
   9   5   9       12.63       19.53      3.98 o 
  -8   6   9        7.66       20.07      5.41 o 
  -7   6   9        0.72        0.34      4.07 o 
  -6   6   9        0.43        3.58      3.72 o 
  -5   6   9        7.01       13.63      5.91 o 
  -4   6   9       24.63       31.48      6.19 o 
  -3   6   9        2.29        8.26      6.06 o 
  -2   6   9       31.21       32.80      7.15 o 
  -1   6   9        4.44        6.14      4.30 o 
   0   6   9        5.41        4.37      5.22 o 
   1   6   9      177.94      159.98      7.39 o 
   2   6   9        1.06        4.58      2.73 o 
   3   6   9        0.98       -0.67      4.36 o 
   4   6   9       44.41       42.40      6.11 o 
   5   6   9        7.22       10.59      3.86 o 
   6   6   9        0.04        1.72      4.43 o 
   7   6   9        6.29        7.48      6.79 o 
  -4   7   9        9.44       23.41      6.52 o 
  -3   7   9       28.61       44.57     15.97 o 
  -2   7   9        0.25        7.85      5.61 o 
  -1   7   9       30.53       35.33     10.47 o 
   0   7   9        3.72        5.93      4.12 o 
   1   7   9        3.34       10.08      6.52 o 
   2   7   9        3.36        5.37      5.46 o 
   3   7   9        0.00        1.43      3.67 o 
 -13   0  10        2.37       -3.32      4.13 o 
 -12   0  10        0.01       -0.87      4.68 o 
 -11   0  10      864.94      886.55     31.71 o 
 -10   0  10      504.23      515.87     22.05 o 
  -9   0  10      280.23      248.94     14.18 o 
  -8   0  10      115.09      136.83      9.95 o 
  -7   0  10       50.02       53.99      5.32 o 
  -6   0  10       10.33        7.43      1.93 o 
  -5   0  10     1040.04     1069.72     19.62 o 
  -4   0  10      181.94      153.47      5.00 o 
  -3   0  10     5699.91     6250.87     92.07 o 
  -2   0  10     2549.72     2641.63     33.78 o 
  -1   0  10     5402.79     5944.02     72.20 o 
   0   0  10      547.36      478.05     10.03 o 
   1   0  10     2192.88     2397.69     31.06 o 
   2   0  10       61.92       55.88      2.52 o 
   3   0  10     2477.27     2459.68     44.85 o 
   4   0  10     2749.63     3176.37     52.25 o 
   5   0  10       82.73       93.77      3.58 o 
   6   0  10      777.91      771.95     43.04 o 
   7   0  10      106.69       94.74      8.45 o 
   8   0  10      584.46      496.80     20.87 o 
   9   0  10       10.06        9.47      4.86 o 
  10   0  10      151.92      172.82     12.70 o 
  11   0  10        0.08        0.69      3.89 o 
  12   0  10       48.92       63.90     10.44 o 
 -13   1  10       31.88       27.92      5.30 o 
 -12   1  10        4.27        7.63      3.77 o 
 -11   1  10        3.14        4.60      3.23 o 
 -10   1  10        0.97        1.24      2.75 o 
  -9   1  10       35.68       40.96      3.96 o 
  -8   1  10       73.79       79.21      5.34 o 
  -7   1  10       29.06       37.40      3.66 o 
  -6   1  10      550.94      506.95     10.70 o 
  -5   1  10        6.77        6.96      1.11 o 
  -4   1  10        0.39        2.49      0.99 o 
  -3   1  10      519.87      521.40      7.97 o 
  -2   1  10     1257.94     1338.37     14.22 o 
  -1   1  10      848.70      862.03      9.18 o 
   0   1  10      557.66      517.25      6.28 o 
   1   1  10      124.54      136.39      5.34 o 
   2   1  10      824.07      882.24     10.49 o 
   3   1  10       43.76       52.69      3.35 o 
   4   1  10       30.57       45.60      3.71 o 
   5   1  10     2016.69     2089.53     47.95 o 
   6   1  10        1.20        1.24      1.46 o 
   7   1  10        6.47       17.38      8.86 o 
   8   1  10      171.84      147.58      7.78 o 
   9   1  10      230.31      210.63     12.16 o 
  10   1  10       48.22       49.12      6.24 o 
  11   1  10        9.60       13.72      4.25 o 
  12   1  10        0.54        6.65      3.55 o 
 -13   2  10       35.84       50.73      6.64 o 
 -12   2  10        2.25        2.58      3.28 o 
 -11   2  10       32.33       35.41      4.36 o 
 -10   2  10       21.78       31.84      4.93 o 
  -9   2  10        5.25        9.85      2.55 o 
  -8   2  10       53.82       48.19      4.26 o 
  -7   2  10      147.70      131.75      5.47 o 
  -6   2  10       81.62       74.32      4.30 o 
  -5   2  10       55.53       58.43      3.84 o 
  -4   2  10      919.63      856.75     14.75 o 
  -3   2  10     1597.27     1752.70     30.75 o 
  -2   2  10       22.82       39.63      1.89 o 
  -1   2  10      586.78      623.49      9.13 o 
   0   2  10      600.43      554.99      7.74 o 
   1   2  10      351.47      391.50      6.64 o 
   2   2  10      427.71      515.53      8.15 o 
   3   2  10      348.91      355.47      9.53 o 
   4   2  10      202.52      187.85      6.09 o 
   5   2  10       90.02       82.35      5.35 o 
   6   2  10      544.53      493.52     14.90 o 
   7   2  10      451.79      387.86      8.75 o 
   8   2  10        0.20        3.53      1.96 o 
   9   2  10        8.61       14.20      3.89 o 
  10   2  10        0.04       -0.20      4.03 o 
  11   2  10        5.22       10.44      3.94 o 
  12   2  10       26.38       32.69      5.96 o 
 -12   3  10        6.59       13.48      3.33 o 
 -11   3  10        1.13        3.08      2.50 o 
 -10   3  10        5.59       13.04      5.09 o 
  -9   3  10      449.15      420.62     11.54 o 
  -8   3  10      173.25      151.51      6.69 o 
  -7   3  10        1.62        3.68      2.21 o 
  -6   3  10       24.54       26.12      3.38 o 
  -5   3  10        7.33        9.11      2.26 o 
  -4   3  10       87.46       84.38      4.65 o 
  -3   3  10        0.40        0.30      1.58 o 
  -2   3  10       71.51       70.76      2.97 o 
  -1   3  10      447.96      374.25      7.21 o 
   0   3  10       98.68       93.44      3.37 o 
   1   3  10      784.57      766.98     11.62 o 
   2   3  10       10.67       10.92      1.56 o 
   3   3  10        4.21        0.87      1.81 o 
   4   3  10       46.71       62.42      4.37 o 
   5   3  10       19.35       24.58      3.19 o 
   6   3  10        3.81        3.01      2.04 o 
   7   3  10       42.77       49.35      4.79 o 
   8   3  10       16.27       15.46      2.95 o 
   9   3  10       19.61       35.64      4.50 o 
  10   3  10        2.61        3.20      3.35 o 
  11   3  10       49.59       59.05      7.37 o 
 -11   4  10       43.53       40.18      4.82 o 
 -10   4  10        0.19        2.60      4.27 o 
  -9   4  10       13.27       19.71      3.78 o 
  -8   4  10       57.87       72.29      6.03 o 
  -7   4  10       38.95       48.88      5.06 o 
  -6   4  10        2.04        0.22      3.28 o 
  -5   4  10       56.00       67.02      6.27 o 
  -4   4  10      612.98      570.05     16.74 o 
  -3   4  10      402.25      368.99     11.66 o 
  -2   4  10      806.54      762.03     25.73 o 
  -1   4  10      376.94      363.46     10.63 o 
   0   4  10       17.37       13.69      2.00 o 
   1   4  10       68.14       71.23      3.64 o 
   2   4  10      194.81      198.50     14.01 o 
   3   4  10        1.52        0.41      2.14 o 
   4   4  10        1.56        2.97      2.05 o 
   5   4  10       46.85       53.05      4.65 o 
   6   4  10      188.57      149.28      7.61 o 
   7   4  10      159.64      138.79      6.71 o 
   8   4  10        0.73        3.59      3.25 o 
   9   4  10       12.67       16.92      3.54 o 
  10   4  10        0.19        9.03      3.04 o 
 -10   5  10        0.00        1.52      4.16 o 
  -9   5  10        0.08        2.50      2.72 o 
  -8   5  10        1.94        2.99      2.91 o 
  -7   5  10        2.29       -0.10      2.67 o 
  -6   5  10       86.71       94.44      7.72 o 
  -5   5  10        8.04        7.17      3.80 o 
  -4   5  10       67.20       73.71     10.20 o 
  -3   5  10       12.08        9.33      3.74 o 
  -2   5  10       11.44       14.17      5.37 o 
  -1   5  10        0.02        0.70      2.72 o 
   0   5  10       74.01       75.71      5.76 o 
   1   5  10      113.56      114.32      5.89 o 
   2   5  10       53.37       40.23      4.27 o 
   3   5  10      119.86      103.00      6.25 o 
   4   5  10       10.70       11.44      2.99 o 
   5   5  10       87.03       85.56      9.57 o 
   6   5  10       10.74       10.99      3.74 o 
   7   5  10       24.32       32.91      5.52 o 
   8   5  10        0.00        6.45      2.94 o 
   9   5  10        2.24        2.86      2.79 o 
  -7   6  10       10.28        5.17      6.56 o 
  -6   6  10        5.99       13.37      4.92 o 
  -5   6  10       15.21       21.27      7.39 o 
  -4   6  10        0.65        1.12      3.64 o 
  -3   6  10        0.66       -0.28      5.61 o 
  -2   6  10       28.83       32.18      5.99 o 
  -1   6  10      142.18      155.58     14.40 o 
   0   6  10       44.82       31.43      5.65 o 
   1   6  10       92.71      117.05      9.27 o 
   2   6  10      226.50      198.02      8.16 o 
   3   6  10        5.48        6.43      3.56 o 
   4   6  10       35.77       38.49      5.74 o 
   5   6  10       36.28       42.40      6.22 o 
   6   6  10        0.04        5.96      4.69 o 
   7   6  10        5.97        5.51      5.72 o 
  -4   7  10        0.57        7.71      5.40 o 
  -3   7  10        2.54       10.45      4.82 o 
  -2   7  10        3.30       13.79      7.84 o 
  -1   7  10        2.79        1.69      5.61 o 
   0   7  10        4.35        4.08      4.15 o 
   1   7  10        1.17        7.27      5.94 o 
   2   7  10        1.88        4.86      5.55 o 
   3   7  10        1.35        6.00      5.46 o 
 -13   1  11       11.58       22.76      5.02 o 
 -12   1  11       30.39       34.57      5.57 o 
 -11   1  11       41.64       52.15      6.39 o 
 -10   1  11        0.40       -0.59      2.51 o 
  -9   1  11       65.82       55.06      5.43 o 
  -8   1  11      340.40      310.63     12.47 o 
  -7   1  11       15.68       19.17      2.72 o 
  -6   1  11        0.07        1.79      1.53 o 
  -5   1  11      609.32      651.96     12.28 o 
  -4   1  11       37.25       51.25      7.48 o 
  -3   1  11        0.54       10.39      2.54 o 
  -2   1  11      392.86      391.54      5.48 o 
  -1   1  11        2.42        2.80      0.78 o 
   0   1  11      123.89      130.05      2.76 o 
   1   1  11      762.70      843.68      9.33 o 
   2   1  11      515.38      530.18      7.25 o 
   3   1  11       57.13       69.77      3.67 o 
   4   1  11      649.72      714.03     24.08 o 
   5   1  11      223.04      198.26      6.54 o 
   6   1  11      310.01      269.87      6.54 o 
   7   1  11      100.98       90.54      5.33 o 
   8   1  11       41.98       29.52      4.79 o 
   9   1  11       12.13       19.32      8.99 o 
  10   1  11        0.00        4.43      3.18 o 
  11   1  11        0.00        6.20      3.94 o 
  12   1  11        5.20        3.01      3.45 o 
 -13   2  11       26.92       43.85      8.42 o 
 -12   2  11        0.40        7.10      3.57 o 
 -11   2  11       13.43       14.47      5.23 o 
 -10   2  11       16.87       16.02      3.30 o 
  -9   2  11        3.89        1.40      1.98 o 
  -8   2  11      399.87      370.31      9.81 o 
  -7   2  11      224.08      197.04      8.89 o 
  -6   2  11      390.01      385.96      9.40 o 
  -5   2  11     1045.32     1035.14     17.42 o 
  -4   2  11      107.09       79.36      3.87 o 
  -3   2  11      232.83      253.78      9.55 o 
  -2   2  11     1330.54     1408.52     17.37 o 
  -1   2  11      626.27      681.30      9.03 o 
   0   2  11      102.05      105.80      2.93 o 
   1   2  11       27.70       29.73      1.92 o 
   2   2  11       98.27      115.10      3.12 o 
   3   2  11        4.38        2.14      1.47 o 
   4   2  11      125.03      100.13      4.66 o 
   5   2  11      623.04      570.03     12.27 o 
   6   2  11      205.77      172.09      6.71 o 
   7   2  11       60.03       61.91      4.14 o 
   8   2  11      184.21      159.91      5.80 o 
   9   2  11       90.48       99.06      8.20 o 
  10   2  11       32.12       38.44      5.97 o 
  11   2  11        6.12        6.00      3.68 o 
  12   2  11        3.15       13.97      4.53 o 
 -12   3  11        1.65        2.98      2.98 o 
 -11   3  11       28.82       31.83      4.35 o 
 -10   3  11      126.41      122.09      7.14 o 
  -9   3  11       24.47       20.81      3.58 o 
  -8   3  11      179.01      162.89      6.97 o 
  -7   3  11       81.64       79.01      5.38 o 
  -6   3  11        0.50        2.51      2.07 o 
  -5   3  11        1.47        2.23      1.91 o 
  -4   3  11      101.64       83.20      6.02 o 
  -3   3  11        0.50        2.33      1.54 o 
  -2   3  11        0.81        2.08      1.04 o 
  -1   3  11      261.72      265.53      6.28 o 
   0   3  11      317.56      326.11      6.64 o 
   1   3  11      594.69      617.99     10.05 o 
   2   3  11       34.38       41.38      3.55 o 
   3   3  11        0.62       -0.15      1.45 o 
   4   3  11      155.53      138.49      8.20 o 
   5   3  11       38.92       42.09      4.03 o 
   6   3  11       10.29       18.04      3.16 o 
   7   3  11        4.45        4.77      2.79 o 
   8   3  11        5.36        3.98      2.21 o 
   9   3  11        4.17        5.59      2.56 o 
  10   3  11        2.26        5.78      3.43 o 
  11   3  11        0.06        8.41      4.06 o 
 -11   4  11        0.00        3.31      2.71 o 
 -10   4  11        8.98       10.24      3.17 o 
  -9   4  11       64.27       69.28      5.96 o 
  -8   4  11       12.58       12.11      3.29 o 
  -7   4  11      375.74      311.47     14.48 o 
  -6   4  11        1.87        1.29      2.38 o 
  -5   4  11        7.13        6.72      3.25 o 
  -4   4  11      644.07      596.22     16.87 o 
  -3   4  11       32.62       29.89      3.81 o 
  -2   4  11       20.09       25.51      3.46 o 
  -1   4  11      107.06       98.84      6.20 o 
   0   4  11      124.53      106.79      4.11 o 
   1   4  11        0.06        1.16      1.73 o 
   2   4  11       12.19       13.54      2.66 o 
   3   4  11       45.28       44.87      4.21 o 
   4   4  11        1.73        5.25      2.31 o 
   5   4  11        3.21        2.95      2.20 o 
   6   4  11        9.67        8.50      2.91 o 
   7   4  11       87.04       88.69      7.41 o 
   8   4  11       65.26       79.84      6.42 o 
   9   4  11       35.86       35.35      4.62 o 
  10   4  11       11.36       14.93      5.12 o 
  -9   5  11       17.65       24.70      6.35 o 
  -8   5  11        0.00       -1.96      2.53 o 
  -7   5  11        7.18       12.13      3.29 o 
  -6   5  11       37.23       38.50      4.92 o 
  -5   5  11       20.70       13.41      4.51 o 
  -4   5  11       88.21      109.10      8.85 o 
  -3   5  11        0.75        1.64      2.90 o 
  -2   5  11        4.08        1.59      2.83 o 
  -1   5  11        3.62        5.19      3.06 o 
   0   5  11      123.39      112.37      7.98 o 
   1   5  11        0.26        4.56      2.23 o 
   2   5  11        1.99        4.27      2.41 o 
   3   5  11       41.48       42.90      4.58 o 
   4   5  11        6.25        4.90      3.47 o 
   5   5  11       15.85       12.76      3.20 o 
   6   5  11       42.09       53.11      6.77 o 
   7   5  11        0.00        3.43      3.31 o 
   8   5  11        2.57        7.97      3.01 o 
   9   5  11       17.10       13.52      3.55 o 
  -7   6  11       16.98       20.73      5.60 o 
  -6   6  11        1.78        2.14      5.55 o 
  -5   6  11        5.35       13.32      7.15 o 
  -4   6  11        0.02       -1.78      3.45 o 
  -3   6  11        0.01        4.74      3.47 o 
  -2   6  11        0.82        0.19      2.95 o 
  -1   6  11        0.14       -0.66      4.34 o 
   0   6  11      105.77      108.57     11.66 o 
   1   6  11        0.80        5.63      3.64 o 
   2   6  11       30.72       31.25      8.60 o 
   3   6  11       38.88       35.85      4.76 o 
   4   6  11       31.02       30.73      5.36 o 
   5   6  11        0.15        7.20      3.19 o 
   6   6  11        8.47       15.91      4.37 o 
  -3   7  11        6.74       11.50      5.28 o 
  -2   7  11        2.20       15.20      7.90 o 
  -1   7  11        2.05        1.81      4.03 o 
   0   7  11        2.19        5.27      3.89 o 
   1   7  11        0.46        5.07      4.83 o 
   2   7  11       16.14       16.71      6.64 o 
 -13   0  12       22.62       20.30      6.70 o 
 -12   0  12       13.41        3.23      4.68 o 
 -11   0  12      106.26      112.54     12.01 o 
 -10   0  12       51.72       54.01      8.66 o 
  -9   0  12      394.03      413.86     19.06 o 
  -8   0  12      822.14      788.22     27.22 o 
  -7   0  12      130.16      123.28      9.26 o 
  -6   0  12       85.27       76.97      7.22 o 
  -5   0  12      248.46      235.04     11.64 o 
  -4   0  12     2634.48     2913.01     45.85 o 
  -3   0  12       80.02       65.30      2.77 o 
  -2   0  12      398.21      336.98      9.16 o 
  -1   0  12      757.23      815.41     12.72 o 
   0   0  12     2640.65     2631.70     34.23 o 
   1   0  12        0.17       -0.70      1.17 o 
   2   0  12      692.91      816.42     13.14 o 
   3   0  12       80.36      115.08      5.58 o 
   4   0  12        2.17        3.72      2.20 o 
   5   0  12       43.05       42.80      4.71 o 
   6   0  12       75.80       76.67      8.30 o 
   7   0  12       49.41       59.53      8.24 o 
   8   0  12       22.00       22.87      6.58 o 
   9   0  12      134.78      137.58     11.61 o 
  10   0  12       47.22       58.59      9.86 o 
  11   0  12        0.16        2.78      5.13 o 
  12   0  12        7.98       10.56      5.76 o 
 -13   1  12        0.02       -1.18      3.31 o 
 -12   1  12       29.37       31.60      5.52 o 
 -11   1  12       20.21       21.88      4.72 o 
 -10   1  12        3.70        0.53      2.84 o 
  -9   1  12      115.20      104.55     15.16 o 
  -8   1  12      132.41      129.91      5.50 o 
  -7   1  12       27.65       27.47      3.08 o 
  -6   1  12      179.99      160.86      7.68 o 
  -5   1  12     1237.43     1254.07     24.10 o 
  -4   1  12     1280.14     1346.39     17.21 o 
  -3   1  12       34.75       50.08      4.30 o 
  -2   1  12      398.46      467.53      5.96 o 
  -1   1  12       34.86       39.37      2.30 o 
   0   1  12       44.96       46.87      2.07 o 
   1   1  12      214.50      248.38      4.14 o 
   2   1  12      175.47      181.24      3.70 o 
   3   1  12        0.01        2.24      1.31 o 
   4   1  12        0.46        1.12      1.63 o 
   5   1  12     1236.96     1099.93     23.33 o 
   6   1  12      434.79      396.97     10.10 o 
   7   1  12      372.12      328.79      9.58 o 
   8   1  12       15.95       13.88      4.48 o 
   9   1  12        2.10        6.22      3.34 o 
  10   1  12       18.77       22.75      4.85 o 
  11   1  12       10.00       15.53      4.54 o 
  12   1  12        6.78       19.63      5.84 o 
 -12   2  12       28.02       27.37      5.21 o 
 -11   2  12       75.50       78.19      7.46 o 
 -10   2  12      157.27      146.27      8.28 o 
  -9   2  12       71.57       66.66      5.12 o 
  -8   2  12      209.60      182.61      6.89 o 
  -7   2  12       44.42       44.24      3.92 o 
  -6   2  12       45.12       50.20      3.91 o 
  -5   2  12       44.91       43.09      3.55 o 
  -4   2  12       11.17        5.85      2.19 o 
  -3   2  12       16.83       14.05      1.53 o 
  -2   2  12      148.35      142.36      3.37 o 
  -1   2  12      155.54      176.57      3.86 o 
   0   2  12      199.68      173.71      3.84 o 
   1   2  12       26.41       30.63      2.03 o 
   2   2  12      541.04      501.49     15.59 o 
   3   2  12       33.72       42.52      3.49 o 
   4   2  12       69.60       79.94      4.55 o 
   5   2  12        6.48        8.47      2.35 o 
   6   2  12      167.92      151.79      8.55 o 
   7   2  12      566.13      503.91     12.48 o 
   8   2  12        1.86        0.73      2.36 o 
   9   2  12       45.69       33.55      5.25 o 
  10   2  12        1.12        4.87      3.46 o 
  11   2  12        6.81        6.15      3.87 o 
 -12   3  12        2.75        7.57      3.75 o 
 -11   3  12       17.49       20.54      3.73 o 
 -10   3  12        1.02        7.09      2.82 o 
  -9   3  12       55.17       53.32      5.14 o 
  -8   3  12       63.79       70.21      5.42 o 
  -7   3  12      637.59      565.60     29.11 o 
  -6   3  12      339.64      320.30      9.21 o 
  -5   3  12       59.02       54.29      4.35 o 
  -4   3  12      640.49      586.67     55.42 o 
  -3   3  12      172.10      130.67     10.23 o 
  -2   3  12       25.12       15.17      2.40 o 
  -1   3  12      139.78      137.72      4.10 o 
   0   3  12        1.58       -0.45      1.17 o 
   1   3  12      124.21      114.67      3.78 o 
   2   3  12      319.09      322.93      8.52 o 
   3   3  12        7.42        1.44      2.34 o 
   4   3  12       21.30       22.46      3.20 o 
   5   3  12        2.95        9.40      2.59 o 
   6   3  12      314.43      276.20      8.90 o 
   7   3  12      259.72      248.77      8.79 o 
   8   3  12       28.87       29.21      4.39 o 
   9   3  12        8.77       12.93      3.36 o 
  10   3  12       14.33       11.79      4.42 o 
  11   3  12       25.20       47.55      6.82 o 
 -11   4  12        3.59        5.42      3.04 o 
 -10   4  12        1.32        3.09      2.66 o 
  -9   4  12       33.11       46.57      5.21 o 
  -8   4  12        7.88       11.02      3.20 o 
  -7   4  12        0.04       -1.43      2.19 o 
  -6   4  12       11.05       15.16      3.25 o 
  -5   4  12      126.12      108.87      6.48 o 
  -4   4  12      204.13      222.05      8.20 o 
  -3   4  12        5.19        6.42      2.58 o 
  -2   4  12      238.94      199.44     12.55 o 
  -1   4  12       93.35      100.74      6.23 o 
   0   4  12        0.55        3.01      1.45 o 
   1   4  12       64.65       67.09      4.70 o 
   2   4  12       85.61       96.25      5.33 o 
   3   4  12      161.40      142.77      6.18 o 
   4   4  12       16.02       17.10      3.19 o 
   5   4  12      250.45      231.16      8.34 o 
   6   4  12       26.47       30.78      4.30 o 
   7   4  12        4.59        6.30      2.87 o 
   8   4  12        1.81        7.83      2.88 o 
   9   4  12       14.26       18.15      3.70 o 
  10   4  12        0.25        3.85      3.52 o 
  -9   5  12       10.16        7.15      3.14 o 
  -8   5  12        2.99        5.34      3.58 o 
  -7   5  12       17.87       14.64      3.62 o 
  -6   5  12       22.68       30.09      4.46 o 
  -5   5  12       20.04       20.98      4.83 o 
  -4   5  12       14.53       16.47      3.52 o 
  -3   5  12       28.80       29.02      5.20 o 
  -2   5  12       54.54       61.24      6.46 o 
  -1   5  12      131.15      111.75     11.46 o 
   0   5  12       80.58       88.01      7.76 o 
   1   5  12      137.72      126.91      6.32 o 
   2   5  12       13.90       21.94      3.42 o 
   3   5  12        0.98        2.10      2.33 o 
   4   5  12      319.56      298.90     10.96 o 
   5   5  12        6.07        7.24      2.84 o 
   6   5  12       29.95       34.96      9.29 o 
   7   5  12        6.24        6.05      3.34 o 
   8   5  12       42.95       54.95      7.40 o 
  -7   6  12       21.23       17.98      8.05 o 
  -6   6  12       16.13       20.73      6.10 o 
  -5   6  12        9.60       16.99      5.31 o 
  -4   6  12       46.30       56.54      7.52 o 
  -3   6  12        0.31       -0.79      3.74 o 
  -2   6  12        2.88        1.58      3.24 o 
  -1   6  12        0.04        0.60      4.68 o 
   0   6  12       38.95       40.01      6.94 o 
   1   6  12        8.33       14.29      4.48 o 
   2   6  12       61.93       71.60     15.32 o 
   3   6  12       29.37       40.02      4.86 o 
   4   6  12       11.22       13.40      4.01 o 
   5   6  12       18.05       21.68      4.75 o 
   6   6  12        7.61       10.59      4.01 o 
  -2   7  12        0.94        5.19      6.33 o 
  -1   7  12        0.75        3.59      4.11 o 
   0   7  12        0.09       -1.86      3.15 o 
   1   7  12        8.73       24.72      8.02 o 
 -13   1  13       10.68       18.14      4.70 o 
 -12   1  13        2.44        3.23      4.27 o 
 -11   1  13        2.05        2.79      3.14 o 
 -10   1  13        6.32       10.39      3.89 o 
  -9   1  13      160.13      168.34     10.98 o 
  -8   1  13      401.29      385.18     12.73 o 
  -7   1  13        0.37        0.43      1.60 o 
  -6   1  13      121.22      129.94      5.01 o 
  -5   1  13       24.09       30.05      2.67 o 
  -4   1  13        1.80        1.55      1.07 o 
  -3   1  13     1917.09     2057.23     34.79 o 
  -2   1  13        7.26        3.50      1.30 o 
  -1   1  13        0.03        0.44      0.73 o 
   0   1  13      457.71      447.85      6.11 o 
   1   1  13      159.57      178.01      3.53 o 
   2   1  13     1214.33     1179.66     19.66 o 
   3   1  13      429.30      494.16      9.13 o 
   4   1  13      240.43      219.91      6.86 o 
   5   1  13      165.61      188.29      6.58 o 
   6   1  13       26.52       23.90      3.33 o 
   7   1  13     1108.47     1036.92     19.58 o 
   8   1  13       17.35       23.64      4.44 o 
   9   1  13      180.87      141.96      8.31 o 
  10   1  13        1.39        5.22      3.53 o 
  11   1  13        7.16       12.61      4.06 o 
  12   1  13        1.26        8.54      4.04 o 
 -12   2  13       44.31       48.62      6.56 o 
 -11   2  13        0.22        8.75      3.71 o 
 -10   2  13       15.48       24.29      7.03 o 
  -9   2  13       72.63       69.13      5.26 o 
  -8   2  13       57.26       63.88      4.90 o 
  -7   2  13      161.91      150.30      5.99 o 
  -6   2  13       58.79       53.71      4.10 o 
  -5   2  13        0.11       -1.31      1.31 o 
  -4   2  13       59.09       73.99      3.94 o 
  -3   2  13       13.88       13.76      1.61 o 
  -2   2  13        1.00        1.36      0.76 o 
  -1   2  13       21.19       29.81      2.68 o 
   0   2  13       80.31       87.53      2.81 o 
   1   2  13       46.64       53.89      3.21 o 
   2   2  13       25.84       19.85      2.58 o 
   3   2  13      139.38      124.50      5.11 o 
   4   2  13      173.15      158.71      5.97 o 
   5   2  13       53.50       54.34      4.48 o 
   6   2  13       36.11       38.35      4.26 o 
   7   2  13       95.90       93.61      8.57 o 
   8   2  13        4.97        3.02      2.61 o 
   9   2  13       10.69       17.79      4.28 o 
  10   2  13      196.91      167.77     21.87 o 
  11   2  13       13.30       19.00      4.80 o 
 -12   3  13       19.71       20.98      4.86 o 
 -11   3  13        0.25        2.56      4.03 o 
 -10   3  13      266.53      201.44     18.69 o 
  -9   3  13       66.80       55.90      6.39 o 
  -8   3  13       70.45       71.38      6.40 o 
  -7   3  13      146.49      127.92      6.12 o 
  -6   3  13       58.52       52.76      4.59 o 
  -5   3  13        2.26        0.84      1.90 o 
  -4   3  13      145.84      121.24      5.66 o 
  -3   3  13      221.11      226.61      7.93 o 
  -2   3  13       27.67       26.66      2.96 o 
  -1   3  13        2.87        2.71      1.09 o 
   0   3  13        2.64        1.70      1.14 o 
   1   3  13      528.80      528.26     10.19 o 
   2   3  13       10.16       13.02      2.38 o 
   3   3  13      383.76      374.16     11.91 o 
   4   3  13       92.84       93.29      5.55 o 
   5   3  13        9.19       13.36      2.98 o 
   6   3  13        8.08       12.04      3.03 o 
   7   3  13        2.78        3.54      2.79 o 
   8   3  13        2.68        3.05      2.22 o 
   9   3  13        0.35        2.69      3.83 o 
  10   3  13        0.05       12.65      4.23 o 
  11   3  13        5.74       15.86      4.37 o 
 -10   4  13       21.40       24.61      6.16 o 
  -9   4  13        4.06        5.53      2.96 o 
  -8   4  13        1.32        4.43      3.06 o 
  -7   4  13       15.88       10.71      3.09 o 
  -6   4  13       17.78       17.93      3.51 o 
  -5   4  13       77.17       66.05      9.16 o 
  -4   4  13      118.79      123.65      6.37 o 
  -3   4  13       11.10       12.70      2.90 o 
  -2   4  13       59.39       63.18      4.94 o 
  -1   4  13       48.25       47.55      4.51 o 
   0   4  13       15.72       14.34      2.69 o 
   1   4  13        9.26       11.51      2.83 o 
   2   4  13      141.35      136.99      6.77 o 
   3   4  13        1.08       -0.13      1.99 o 
   4   4  13      160.99      138.98      6.47 o 
   5   4  13        8.14       20.53      3.50 o 
   6   4  13       12.92       13.59      3.23 o 
   7   4  13        2.68        6.05      2.72 o 
   8   4  13        2.56        8.50      3.70 o 
   9   4  13        5.61        6.62      2.76 o 
  -9   5  13        2.91        5.77      2.96 o 
  -8   5  13        0.06        5.08      3.54 o 
  -7   5  13        0.29        4.86      2.81 o 
  -6   5  13        6.10       14.26      4.27 o 
  -5   5  13        0.76        0.04      3.59 o 
  -4   5  13       40.76       57.13      5.72 o 
  -3   5  13        0.12        0.86      2.98 o 
  -2   5  13      104.74      102.55      7.91 o 
  -1   5  13      108.12      109.31      8.68 o 
   0   5  13        6.66        5.74      3.47 o 
   1   5  13        4.94        2.23      3.24 o 
   2   5  13       27.46       23.89      3.73 o 
   3   5  13       28.48       27.92      4.01 o 
   4   5  13      120.69      126.57      7.03 o 
   5   5  13      229.31      199.64      8.13 o 
   6   5  13       25.67       31.75      5.62 o 
   7   5  13       57.86       60.01      7.55 o 
   8   5  13        0.00        4.75      4.77 o 
  -7   6  13       15.41       32.08      8.99 o 
  -6   6  13        0.01        7.41      5.58 o 
  -5   6  13        6.20       17.40      5.47 o 
  -4   6  13       19.33       25.80      7.03 o 
  -3   6  13       16.68       13.33      4.41 o 
  -2   6  13        1.00        6.88      5.01 o 
  -1   6  13        8.02        6.28      7.41 o 
   0   6  13        7.79        4.57      3.62 o 
   1   6  13        3.10        2.46      3.43 o 
   2   6  13       21.69       39.19      6.36 o 
   3   6  13       19.17       27.63      5.38 o 
   4   6  13       37.46       37.70      9.25 o 
   5   6  13        0.12        1.28      3.38 o 
   6   6  13       19.23       22.82      4.93 o 
  -1   7  13        4.70        4.64      4.35 o 
   0   7  13       17.36       14.53      4.91 o 
 -13   0  14        3.49        2.35      5.82 o 
 -12   0  14       34.75       33.37      8.81 o 
 -11   0  14       22.41       19.43      6.15 o 
 -10   0  14        2.62        7.51      4.95 o 
  -9   0  14      488.99      481.83     21.45 o 
  -8   0  14      524.16      518.65     21.57 o 
  -7   0  14      128.29      130.01      9.98 o 
  -6   0  14       89.77       77.79      8.14 o 
  -5   0  14        3.10        2.67      1.42 o 
  -4   0  14       37.22       47.22      2.70 o 
  -3   0  14      223.45      233.76      5.70 o 
  -2   0  14       91.64       81.31      3.31 o 
  -1   0  14     1253.42     1325.24     22.61 o 
   0   0  14     3195.88     3373.82     43.45 o 
   1   0  14      516.55      584.69     10.59 o 
   2   0  14      250.06      219.17      5.77 o 
   3   0  14      742.39      780.97     17.59 o 
   4   0  14      670.05      567.03     46.65 o 
   5   0  14      161.16      166.91      7.77 o 
   6   0  14       77.24       92.20      9.32 o 
   7   0  14        0.30        7.21      4.04 o 
   8   0  14       40.49       22.99      6.55 o 
   9   0  14      210.56      182.93     13.51 o 
  10   0  14        2.54        7.96      5.19 o 
  11   0  14       34.52       29.00      7.72 o 
  12   0  14        1.45       11.16      6.18 o 
 -12   1  14        8.65        9.09      4.93 o 
 -11   1  14        0.62       -2.84      3.54 o 
 -10   1  14       41.78       39.86      5.74 o 
  -9   1  14       30.49       30.08      4.84 o 
  -8   1  14      370.04      358.71     19.31 o 
  -7   1  14      110.98      100.88      5.05 o 
  -6   1  14      430.20      391.94      9.23 o 
  -5   1  14      136.00      142.67      9.14 o 
  -4   1  14       11.11        9.59      1.55 o 
  -3   1  14      329.24      310.16      4.74 o 
  -2   1  14      168.43      152.97      3.16 o 
  -1   1  14      251.10      261.82      4.38 o 
   0   1  14      835.76      861.94     13.28 o 
   1   1  14      756.61      766.40      9.16 o 
   2   1  14      112.61      122.61      3.24 o 
   3   1  14       54.65       64.84      3.50 o 
   4   1  14       12.14       13.38      2.49 o 
   5   1  14       66.13       70.08      4.92 o 
   6   1  14      159.82      156.82     11.97 o 
   7   1  14      438.73      400.07     11.07 o 
   8   1  14      351.47      299.78     22.52 o 
   9   1  14       16.71       20.93      4.31 o 
  10   1  14       50.44       48.42      6.64 o 
  11   1  14       20.92       29.05      7.39 o 
 -12   2  14        0.77        3.94      5.14 o 
 -11   2  14        6.50        4.66      3.58 o 
 -10   2  14      207.92      181.32     13.89 o 
  -9   2  14        6.95        6.31      3.31 o 
  -8   2  14      104.17       99.79      5.58 o 
  -7   2  14       27.91       33.63      3.76 o 
  -6   2  14        0.71       -0.07      1.74 o 
  -5   2  14      132.12      110.31      4.87 o 
  -4   2  14        0.01       -1.29      1.33 o 
  -3   2  14        0.49       -0.19      0.99 o 
  -2   2  14        9.42       11.49      1.48 o 
  -1   2  14        1.70        0.74      0.80 o 
   0   2  14      242.13      239.42      5.44 o 
   1   2  14       18.83       18.10      1.64 o 
   2   2  14      191.66      196.39      6.31 o 
   3   2  14        0.33       -0.80      1.39 o 
   4   2  14       16.94       13.15      2.48 o 
   5   2  14      939.27      911.15     23.98 o 
   6   2  14        1.00        0.44      2.14 o 
   7   2  14        2.19       11.94      3.05 o 
   8   2  14       44.60       35.61      4.63 o 
   9   2  14      279.35      249.68     11.40 o 
  10   2  14       72.62       84.65      8.47 o 
  11   2  14        3.58       10.16      5.76 o 
 -11   3  14       19.22       23.62      4.91 o 
 -10   3  14       12.44        8.21      3.11 o 
  -9   3  14        0.03        4.42      2.79 o 
  -8   3  14        8.69        9.11      3.21 o 
  -7   3  14       55.69       55.22      4.91 o 
  -6   3  14       20.09       16.19      3.09 o 
  -5   3  14       19.06       16.61      4.53 o 
  -4   3  14       61.37       60.24      4.47 o 
  -3   3  14       29.56       35.40      3.49 o 
  -2   3  14      443.11      391.85     14.40 o 
  -1   3  14       11.71       14.00      2.34 o 
   0   3  14      202.34      186.21      4.99 o 
   1   3  14       19.87       22.46      2.83 o 
   2   3  14       14.06       12.94      2.49 o 
   3   3  14      135.49      134.61      5.78 o 
   4   3  14      227.46      198.47     10.13 o 
   5   3  14       15.60       17.05      3.28 o 
   6   3  14       63.59       64.39      5.46 o 
   7   3  14       53.72       61.06      7.79 o 
   8   3  14        1.10        3.61      2.55 o 
   9   3  14        7.11        8.78      3.27 o 
  10   3  14       12.40       10.52      4.08 o 
 -10   4  14        6.66        5.70      3.18 o 
  -9   4  14       35.95       38.70      4.94 o 
  -8   4  14        6.36        1.09      2.34 o 
  -7   4  14       19.42       18.26      3.88 o 
  -6   4  14        2.99        5.46      3.26 o 
  -5   4  14        1.16        4.27      2.45 o 
  -4   4  14      311.53      298.96      9.47 o 
  -3   4  14        2.32        1.49      2.24 o 
  -2   4  14      294.52      280.57      8.74 o 
  -1   4  14       12.51       10.28      2.56 o 
   0   4  14       38.50       38.30      6.85 o 
   1   4  14       85.96       82.42      5.26 o 
   2   4  14       25.49       23.08      3.37 o 
   3   4  14      751.56      697.98     25.76 o 
   4   4  14      381.26      345.89     10.29 o 
   5   4  14        2.39        5.61      2.57 o 
   6   4  14       27.75       22.43      5.53 o 
   7   4  14       25.56       20.33      3.82 o 
   8   4  14        6.58        7.42      3.12 o 
   9   4  14       12.00       17.39      4.97 o 
  -9   5  14        2.95        8.64      3.39 o 
  -8   5  14        5.10        9.70      3.22 o 
  -7   5  14        2.11        1.17      3.15 o 
  -6   5  14        2.69        3.90      3.48 o 
  -5   5  14       13.17        5.93      2.78 o 
  -4   5  14       54.81       53.19      5.43 o 
  -3   5  14        5.82        7.71      3.58 o 
  -2   5  14       20.21       16.76      4.17 o 
  -1   5  14       81.47       68.94      7.33 o 
   0   5  14       21.20       32.02      5.55 o 
   1   5  14        8.55        7.88      3.53 o 
   2   5  14        0.17        2.12      2.89 o 
   3   5  14        2.94        6.81      2.67 o 
   4   5  14       22.64       25.42      3.99 o 
   5   5  14       17.67       17.60      4.46 o 
   6   5  14        1.00        0.74      2.56 o 
   7   5  14        0.02       11.60      4.33 o 
   8   5  14        0.01        6.49      4.08 o 
  -6   6  14        1.44        6.80      4.07 o 
  -5   6  14       10.97       11.52     12.79 o 
  -4   6  14       20.30       28.28      6.10 o 
  -3   6  14       15.08       16.31      5.25 o 
  -2   6  14       33.87       32.02      8.33 o 
  -1   6  14       33.42       29.60      6.09 o 
   0   6  14        0.02       -1.07      2.91 o 
   1   6  14        2.37        5.96      3.47 o 
   2   6  14      165.74      160.90     11.15 o 
   3   6  14       16.00       18.22      5.73 o 
   4   6  14        1.34       -3.11      4.68 o 
   5   6  14       24.19       28.03      5.48 o 
 -12   1  15        5.70        5.13      3.79 o 
 -11   1  15        0.05        2.17      3.33 o 
 -10   1  15       11.60       16.46      4.09 o 
  -9   1  15       38.68       40.62      5.84 o 
  -8   1  15       98.89       96.02      7.56 o 
  -7   1  15      442.10      425.20     19.20 o 
  -6   1  15       64.66       74.33      4.28 o 
  -5   1  15      752.03      713.40     15.37 o 
  -4   1  15        3.95        2.59      1.24 o 
  -3   1  15      170.10      157.04      3.94 o 
  -2   1  15        6.20       18.44      3.14 o 
  -1   1  15      171.71      195.79      4.10 o 
   0   1  15        7.79       14.27      1.63 o 
   1   1  15      166.79      161.78      3.55 o 
   2   1  15       42.95       42.89      2.29 o 
   3   1  15       68.98       83.97      4.04 o 
   4   1  15        0.81        1.30      2.52 o 
   5   1  15       14.50       15.03      2.88 o 
   6   1  15       81.47       72.14      5.30 o 
   7   1  15      248.19      234.97      8.55 o 
   8   1  15        4.36       11.25      3.48 o 
   9   1  15       32.85       36.82      5.60 o 
  10   1  15       49.53       46.12      6.50 o 
  11   1  15        0.01       -0.02      3.40 o 
 -12   2  15       38.54       41.69     10.71 o 
 -11   2  15        0.52        3.39      3.41 o 
 -10   2  15        7.50       15.67      4.21 o 
  -9   2  15        9.77       12.63      3.57 o 
  -8   2  15       46.24       61.18      4.96 o 
  -7   2  15      123.32      110.23      8.25 o 
  -6   2  15      539.88      432.60     13.15 o 
  -5   2  15      252.15      242.21      7.34 o 
  -4   2  15       19.18       26.22      2.96 o 
  -3   2  15       28.18       29.26      3.04 o 
  -2   2  15       37.65       39.03      2.40 o 
  -1   2  15      149.01      162.87      3.58 o 
   0   2  15       69.38       73.31      2.88 o 
   1   2  15      551.60      548.68     10.37 o 
   2   2  15      167.83      174.36      6.03 o 
   3   2  15        7.51       10.87      2.41 o 
   4   2  15       29.99       27.68      3.49 o 
   5   2  15        0.38        2.12      2.20 o 
   6   2  15      288.23      243.41      8.51 o 
   7   2  15       95.67       86.05      6.28 o 
   8   2  15       20.53       24.17      4.12 o 
   9   2  15       83.24       85.90      8.28 o 
  10   2  15       18.07       17.14      5.96 o 
  11   2  15        6.77       22.69      4.94 o 
 -11   3  15       47.34       40.90     10.18 o 
 -10   3  15        3.06        5.91      3.51 o 
  -9   3  15       87.09       82.82      6.13 o 
  -8   3  15        1.89        2.35      2.41 o 
  -7   3  15        1.47        0.15      2.43 o 
  -6   3  15       13.72       14.76      3.62 o 
  -5   3  15        0.43        2.35      2.06 o 
  -4   3  15       17.52       21.39      3.17 o 
  -3   3  15        3.23        1.15      1.77 o 
  -2   3  15      320.58      310.65      7.54 o 
  -1   3  15      138.95      135.28      4.93 o 
   0   3  15       14.77       16.59      2.79 o 
   1   3  15       71.84       81.08      4.63 o 
   2   3  15      539.73      493.64     11.57 o 
   3   3  15       19.79       19.05      3.09 o 
   4   3  15      299.82      254.30      8.46 o 
   5   3  15       11.71        8.62      2.75 o 
   6   3  15        3.30        3.74      2.69 o 
   7   3  15        1.44        2.20      2.49 o 
   8   3  15       20.30       24.18      4.29 o 
   9   3  15       33.13       38.40      5.07 o 
  10   3  15        5.11        3.26      3.40 o 
 -10   4  15       33.51       30.66      8.06 o 
  -9   4  15       10.14        7.71      3.04 o 
  -8   4  15        3.17        1.96      3.83 o 
  -7   4  15       31.40       26.31      4.73 o 
  -6   4  15        2.86        4.68      2.52 o 
  -5   4  15       18.40       14.06      3.26 o 
  -4   4  15      545.91      493.58     12.66 o 
  -3   4  15      113.81      107.21      6.21 o 
  -2   4  15      240.00      230.01      7.91 o 
  -1   4  15       75.99       66.80      4.75 o 
   0   4  15        0.69        2.23      6.70 o 
   1   4  15        3.44        5.90      3.12 o 
   2   4  15       23.83       22.13      3.30 o 
   3   4  15       34.82       45.69      6.82 o 
   4   4  15        3.28        5.75      3.50 o 
   5   4  15      147.95      128.41      6.51 o 
   6   4  15       50.15       47.14      6.86 o 
   7   4  15        5.82        4.30      2.81 o 
   8   4  15        7.39       12.67      3.46 o 
   9   4  15        1.29        7.36      4.00 o 
  -8   5  15       15.92       17.64      4.71 o 
  -7   5  15        8.72       10.88      3.59 o 
  -6   5  15       57.00       62.76      8.14 o 
  -5   5  15       67.27       74.70      8.09 o 
  -4   5  15       19.79       32.29      4.45 o 
  -3   5  15       12.48       11.90      3.97 o 
  -2   5  15        0.91        2.59      4.25 o 
  -1   5  15       14.31        8.45      3.82 o 
   0   5  15       61.03       51.79      6.79 o 
   1   5  15        4.32        5.25      3.76 o 
   2   5  15       25.82       28.99     12.85 o 
   3   5  15        0.07        2.08      2.42 o 
   4   5  15        3.10        4.52      2.67 o 
   5   5  15        2.32        5.21      2.80 o 
   6   5  15        3.13        9.59      3.17 o 
   7   5  15       40.62       42.11      8.02 o 
  -6   6  15        3.90       10.70      5.09 o 
  -5   6  15        6.10        4.03      3.92 o 
  -4   6  15       15.35       32.64      5.98 o 
  -3   6  15       48.00       46.58     10.47 o 
  -2   6  15       78.02       64.60      7.98 o 
  -1   6  15       15.26       12.18      4.24 o 
   0   6  15        2.14        2.02      3.30 o 
   1   6  15       11.71       13.87      4.50 o 
   2   6  15       22.75       38.21     14.93 o 
   3   6  15       12.11       17.07      4.95 o 
   4   6  15       15.33       20.38      5.07 o 
   5   6  15        3.40        8.04      3.81 o 
 -12   0  16        4.19       14.03      6.30 o 
 -11   0  16        0.58        2.78      4.28 o 
 -10   0  16       16.16       18.40      6.61 o 
  -9   0  16       33.61       38.59      7.90 o 
  -8   0  16     1132.99     1036.29     34.28 o 
  -7   0  16      976.71      983.85     32.17 o 
  -6   0  16      397.54      408.51     17.98 o 
  -5   0  16       94.73       82.64      5.24 o 
  -4   0  16      140.63      164.15      8.02 o 
  -3   0  16      192.65      209.09      8.77 o 
  -2   0  16     2072.22     2260.44     30.92 o 
  -1   0  16      411.85      366.88      7.96 o 
   0   0  16      964.74      964.13     15.57 o 
   1   0  16      107.96      142.38      4.84 o 
   2   0  16      126.31      136.59      5.30 o 
   3   0  16      110.19      116.16      6.18 o 
   4   0  16       50.72       54.63      5.31 o 
   5   0  16        4.16        5.80      2.87 o 
   6   0  16      101.92       97.19      7.48 o 
   7   0  16        1.37        5.73      4.40 o 
   8   0  16        0.20        0.15      3.71 o 
   9   0  16        0.05       -0.27      3.77 o 
  10   0  16        3.87       23.65      6.85 o 
  11   0  16       19.70       25.80      7.45 o 
 -12   1  16        4.06        5.05      3.57 o 
 -11   1  16        6.84        9.99      3.99 o 
 -10   1  16       13.45        9.79      3.79 o 
  -9   1  16        0.50        4.69      3.23 o 
  -8   1  16       71.29       75.96      6.87 o 
  -7   1  16        6.48        7.71      3.41 o 
  -6   1  16      885.76      861.71     38.79 o 
  -5   1  16       64.64       64.84      4.52 o 
  -4   1  16      213.21      195.28      4.62 o 
  -3   1  16       41.35       50.66      2.63 o 
  -2   1  16      339.04      325.53      5.32 o 
  -1   1  16      236.57      235.92      5.45 o 
   0   1  16      192.47      220.93      4.29 o 
   1   1  16      270.68      264.62      4.78 o 
   2   1  16      307.94      304.28     18.84 o 
   3   1  16        5.46        9.61      1.90 o 
   4   1  16       62.72       69.12      4.76 o 
   5   1  16       33.71       35.13      4.00 o 
   6   1  16       17.43       20.09      3.42 o 
   7   1  16       24.62       26.96      4.04 o 
   8   1  16       39.32       35.76      5.38 o 
   9   1  16        3.87        2.82      3.05 o 
  10   1  16       43.85       41.03      6.05 o 
  11   1  16       12.57       29.58      5.55 o 
 -12   2  16       16.95       11.07      4.55 o 
 -11   2  16        0.96       -0.55      7.44 o 
 -10   2  16        9.25        4.57      4.66 o 
  -9   2  16        0.42        2.11      3.09 o 
  -8   2  16      129.02      133.24      8.39 o 
  -7   2  16      291.94      261.95     10.60 o 
  -6   2  16       27.94       24.82      3.35 o 
  -5   2  16       10.88       14.14      2.62 o 
  -4   2  16       95.41       97.19      6.16 o 
  -3   2  16        5.23        7.75      1.78 o 
  -2   2  16        0.05        1.07      1.14 o 
  -1   2  16        0.66        1.72      0.99 o 
   0   2  16       44.51       43.42      2.27 o 
   1   2  16       25.66       34.58      2.90 o 
   2   2  16       68.49       78.87      4.73 o 
   3   2  16      175.23      160.34      6.17 o 
   4   2  16      378.81      350.42     10.81 o 
   5   2  16        5.11        5.26      2.40 o 
   6   2  16       63.71       62.03      8.15 o 
   7   2  16       15.81        9.16      4.60 o 
   8   2  16       23.67       25.40      4.15 o 
   9   2  16       76.17       73.54      7.88 o 
  10   2  16       44.62       41.65      6.21 o 
 -11   3  16        0.01        5.56      3.50 o 
 -10   3  16       23.49       19.35      7.13 o 
  -9   3  16        8.96        4.40      4.64 o 
  -8   3  16       22.44       18.95      3.45 o 
  -7   3  16       17.21       17.26      4.65 o 
  -6   3  16        4.91        6.47      2.47 o 
  -5   3  16       35.46       45.72      5.24 o 
  -4   3  16       13.17       10.57      2.69 o 
  -3   3  16       18.22       13.31      2.55 o 
  -2   3  16      422.89      374.58      8.47 o 
  -1   3  16        8.80        6.40      1.88 o 
   0   3  16      382.23      316.73     11.49 o 
   1   3  16      661.31      599.53     12.95 o 
   2   3  16      254.53      237.86      7.82 o 
   3   3  16        0.44        0.62      1.90 o 
   4   3  16        0.02        0.36      2.14 o 
   5   3  16      199.46      173.85      7.29 o 
   6   3  16       51.01       55.72      5.32 o 
   7   3  16        6.61        7.46      4.59 o 
   8   3  16       44.61       44.26      6.33 o 
   9   3  16        1.77        5.15      3.02 o 
  10   3  16        1.52        6.68      3.77 o 
 -10   4  16        3.42        8.15      3.20 o 
  -9   4  16        0.23       -1.19      2.48 o 
  -8   4  16        2.48        1.68      2.67 o 
  -7   4  16       16.74       10.63      2.99 o 
  -6   4  16       27.17       32.31      4.12 o 
  -5   4  16       27.98       33.31      6.09 o 
  -4   4  16       31.91       41.91      4.53 o 
  -3   4  16       76.25       73.73      5.46 o 
  -2   4  16        0.56        0.42      2.19 o 
  -1   4  16      127.94      112.91      9.61 o 
   0   4  16        0.11       -2.29      2.29 o 
   1   4  16       51.08       49.60      6.80 o 
   2   4  16       74.02       67.79      5.27 o 
   3   4  16      291.02      257.54     12.19 o 
   4   4  16       36.98       38.05      4.61 o 
   5   4  16        0.53        1.53      2.51 o 
   6   4  16       23.05       18.43      3.60 o 
   7   4  16       23.39       30.58      4.67 o 
   8   4  16       15.13       13.37      3.51 o 
   9   4  16        4.89       10.07      4.30 o 
  -8   5  16        8.86        9.89      3.27 o 
  -7   5  16       30.25       32.27      4.83 o 
  -6   5  16        0.00        4.25      2.79 o 
  -5   5  16        0.96        5.10      3.00 o 
  -4   5  16       93.24       89.47      6.69 o 
  -3   5  16        5.15        2.28      3.04 o 
  -2   5  16        7.28        5.84      3.26 o 
  -1   5  16        0.39       -0.11      2.75 o 
   0   5  16       41.60       37.28      5.68 o 
   1   5  16       82.79       82.24      8.18 o 
   2   5  16       27.68       25.55      5.08 o 
   3   5  16       47.14       37.82      6.65 o 
   4   5  16        0.05        0.10      2.32 o 
   5   5  16        0.01        1.55      2.66 o 
   6   5  16        6.99       10.93      3.39 o 
   7   5  16        1.76        5.60      3.66 o 
  -5   6  16        0.48       -0.66      4.15 o 
  -4   6  16        0.85        7.24      6.15 o 
  -3   6  16       54.23       54.91     10.77 o 
  -2   6  16       26.62       15.68      4.92 o 
  -1   6  16       11.37       10.89      4.16 o 
   0   6  16       14.85       21.25      5.06 o 
   1   6  16       34.14       34.73      6.25 o 
   2   6  16       49.67       51.63     13.29 o 
   3   6  16       12.66       12.85      5.64 o 
   4   6  16        2.88        4.41      3.68 o 
 -12   1  17       12.10       11.71      4.59 o 
 -11   1  17        0.08        0.97      3.11 o 
 -10   1  17       13.48       18.63      6.74 o 
  -9   1  17       33.49       40.02      5.79 o 
  -8   1  17       14.38       11.69      3.81 o 
  -7   1  17      274.86      278.02     22.94 o 
  -6   1  17      633.44      628.15     25.11 o 
  -5   1  17       53.79       56.26      3.94 o 
  -4   1  17       82.73       83.10      3.18 o 
  -3   1  17      810.50      803.13     29.77 o 
  -2   1  17      277.37      258.26      4.63 o 
  -1   1  17       78.60       79.00      3.25 o 
   0   1  17      136.17      125.30      3.29 o 
   1   1  17       14.91       22.03      1.79 o 
   2   1  17       24.19       31.27      2.46 o 
   3   1  17      499.29      470.86      9.51 o 
   4   1  17      409.24      377.57      9.99 o 
   5   1  17       36.18       50.64      7.57 o 
   6   1  17      188.84      141.65      6.59 o 
   7   1  17       11.88       13.15      3.30 o 
   8   1  17       43.95       42.21      5.67 o 
   9   1  17       37.68       40.42     16.38 o 
  10   1  17       18.61       34.30      5.55 o 
  11   1  17       16.60       15.95      4.57 o 
 -11   2  17       82.15       90.20      8.69 o 
 -10   2  17        0.01        1.55      3.21 o 
  -9   2  17       35.18       43.96      6.04 o 
  -8   2  17      164.96      145.80      8.41 o 
  -7   2  17       35.14       37.98      4.09 o 
  -6   2  17       69.60       65.58      4.80 o 
  -5   2  17       73.34       81.80      5.02 o 
  -4   2  17       17.61       20.11      2.86 o 
  -3   2  17       51.39       53.71      3.49 o 
  -2   2  17       59.62       66.95      3.21 o 
  -1   2  17        0.08        0.49      1.21 o 
   0   2  17      242.72      224.86      4.61 o 
   1   2  17       23.55       23.85      2.51 o 
   2   2  17        9.87       11.96      2.45 o 
   3   2  17      110.81      111.74      5.34 o 
   4   2  17        4.35        6.84      2.33 o 
   5   2  17      304.59      298.27      9.37 o 
   6   2  17        2.85        5.06      4.94 o 
   7   2  17       28.22       22.59      3.87 o 
   8   2  17        1.74        2.48      4.44 o 
   9   2  17       62.89       62.68      7.39 o 
  10   2  17       28.29       26.85      5.85 o 
 -11   3  17       15.24       15.36      4.83 o 
 -10   3  17       30.50       35.13      6.07 o 
  -9   3  17        0.89        2.43      3.16 o 
  -8   3  17        9.64       11.41      3.83 o 
  -7   3  17        1.66        3.78      2.26 o 
  -6   3  17       16.90       27.03      3.64 o 
  -5   3  17       58.94       48.96      4.52 o 
  -4   3  17        4.15        3.20      2.16 o 
  -3   3  17       22.79       18.88      2.78 o 
  -2   3  17      129.70      119.53     10.73 o 
  -1   3  17        0.00        0.28      2.18 o 
   0   3  17      280.46      267.79      8.81 o 
   1   3  17        0.38        2.62      2.35 o 
   2   3  17       90.79       93.74      5.44 o 
   3   3  17        0.01        3.65      2.06 o 
   4   3  17        8.40        9.07      2.53 o 
   5   3  17        9.22       15.24      3.16 o 
   6   3  17        0.03        2.64      3.16 o 
   7   3  17        0.24        2.32      2.91 o 
   8   3  17       10.10       14.09      3.69 o 
   9   3  17        1.92        5.85      3.19 o 
  -9   4  17       38.65       32.21      8.45 o 
  -8   4  17        4.12        1.36      6.38 o 
  -7   4  17        6.30       13.32      3.07 o 
  -6   4  17        1.82        8.39      2.88 o 
  -5   4  17        0.25        1.43      2.34 o 
  -4   4  17      102.54      108.67      6.72 o 
  -3   4  17       13.43        8.95      4.29 o 
  -2   4  17      179.49      163.97      7.84 o 
  -1   4  17      123.97      131.99      8.72 o 
   0   4  17       61.06       56.99      6.70 o 
   1   4  17       47.88       56.58      6.49 o 
   2   4  17      129.56      127.71     17.86 o 
   3   4  17       38.09       39.57      4.50 o 
   4   4  17       12.43       18.68      4.46 o 
   5   4  17        0.77        3.40      2.44 o 
   6   4  17        8.97       20.31      3.72 o 
   7   4  17        3.77        8.21      3.11 o 
   8   4  17        6.58       10.91      3.22 o 
  -8   5  17        1.11        2.51      6.75 o 
  -7   5  17        0.01        5.16      3.10 o 
  -6   5  17       15.06       15.47      3.56 o 
  -5   5  17       40.11       36.62      5.43 o 
  -4   5  17      155.11      139.37      7.76 o 
  -3   5  17       52.32       56.06      9.71 o 
  -2   5  17        0.75        2.20      3.50 o 
  -1   5  17        0.86        3.97      3.67 o 
   0   5  17        0.61        0.15      2.82 o 
   1   5  17       75.62       76.68      7.99 o 
   2   5  17       81.17       83.61     11.63 o 
   3   5  17       10.98        9.69      4.37 o 
   4   5  17        0.63        0.06      3.23 o 
   5   5  17       13.81       12.60      3.41 o 
   6   5  17       10.24       12.45      3.41 o 
  -5   6  17        4.28        8.16      5.79 o 
  -4   6  17        6.80       18.16      7.84 o 
  -3   6  17       42.60       49.51      8.05 o 
  -2   6  17       11.44       17.15      4.94 o 
  -1   6  17        3.76        2.79      3.55 o 
   0   6  17        2.36        7.07      6.88 o 
   1   6  17        1.57        1.47      3.52 o 
   2   6  17        0.22        0.96      3.42 o 
   3   6  17        1.97        3.02      3.27 o 
 -12   0  18        0.41        7.39      5.64 o 
 -11   0  18        0.09       -3.14      4.19 o 
 -10   0  18       31.54       45.26      8.84 o 
  -9   0  18      166.13      160.21     12.76 o 
  -8   0  18      254.40      244.99     15.35 o 
  -7   0  18       11.14       15.72      5.82 o 
  -6   0  18      167.16      151.78      7.34 o 
  -5   0  18      122.05       98.19      5.80 o 
  -4   0  18        9.11       11.43      2.79 o 
  -3   0  18       52.60       73.32      3.62 o 
  -2   0  18        0.04        0.11      1.33 o 
  -1   0  18     1619.16     1632.94     24.04 o 
   0   0  18      370.82      366.10      8.44 o 
   1   0  18       93.89       82.28      4.23 o 
   2   0  18      411.11      395.36      9.83 o 
   3   0  18       43.66       46.86      5.01 o 
   4   0  18      217.91      164.06     14.19 o 
   5   0  18      147.51      150.78      8.97 o 
   6   0  18       22.86       24.92      4.78 o 
   7   0  18        0.29        5.16      4.19 o 
   8   0  18      118.03      132.12     13.30 o 
   9   0  18        3.70        8.63      5.34 o 
  10   0  18        0.31        4.37      4.80 o 
 -12   1  18        5.47        7.34      4.29 o 
 -11   1  18       22.11       20.03      5.66 o 
 -10   1  18       18.49        9.80      4.01 o 
  -9   1  18        3.31       -0.84      3.00 o 
  -8   1  18        6.77        8.97      3.58 o 
  -7   1  18        3.65        9.99      3.40 o 
  -6   1  18      533.51      515.48     15.06 o 
  -5   1  18        0.24        0.25      1.55 o 
  -4   1  18        0.02       -0.95      1.11 o 
  -3   1  18      195.26      191.61      5.42 o 
  -2   1  18        0.00        1.10      1.16 o 
  -1   1  18      132.89      142.29      3.51 o 
   0   1  18      228.76      225.16      4.56 o 
   1   1  18      177.57      169.26      3.96 o 
   2   1  18      199.18      198.38      6.36 o 
   3   1  18       10.94       16.29      2.42 o 
   4   1  18        1.15        2.47      1.78 o 
   5   1  18      118.31      109.87      6.14 o 
   6   1  18      105.18      100.15      6.45 o 
   7   1  18        6.63        6.25      2.71 o 
   8   1  18       49.82       39.31      5.85 o 
   9   1  18       12.99       16.82      9.91 o 
  10   1  18       38.03       34.24      5.87 o 
 -11   2  18        2.74        0.18      4.30 o 
 -10   2  18        0.23       -1.66      3.21 o 
  -9   2  18        1.86        3.95      3.29 o 
  -8   2  18       42.47       47.70      6.16 o 
  -7   2  18      146.39      138.59      8.10 o 
  -6   2  18        1.49        5.22      2.23 o 
  -5   2  18       38.72       42.76      4.03 o 
  -4   2  18       24.40       24.17      2.79 o 
  -3   2  18        2.51        3.27      2.33 o 
  -2   2  18      143.27      133.58      4.10 o 
  -1   2  18      266.23      223.01      5.30 o 
   0   2  18      218.32      197.35      5.03 o 
   1   2  18      142.49      120.75      5.39 o 
   2   2  18      144.76      140.48      5.79 o 
   3   2  18      106.42      100.13      5.42 o 
   4   2  18       86.08       91.82     10.61 o 
   5   2  18      131.05      142.81      6.72 o 
   6   2  18        8.24        7.11      3.45 o 
   7   2  18        3.86        9.05      3.05 o 
   8   2  18       64.50       59.33      7.22 o 
   9   2  18       34.58       43.40      6.25 o 
  10   2  18        4.72       10.32      9.52 o 
 -10   3  18        9.03       14.14      4.53 o 
  -9   3  18       25.39       25.06      5.10 o 
  -8   3  18        3.31        6.29      2.49 o 
  -7   3  18       85.50       75.90      5.74 o 
  -6   3  18       20.13       16.34      3.03 o 
  -5   3  18       30.54       33.74      5.31 o 
  -4   3  18      110.87      111.63      5.75 o 
  -3   3  18       31.09       30.42      3.04 o 
  -2   3  18      101.30      100.54      4.81 o 
  -1   3  18      147.13      141.18      6.54 o 
   0   3  18      901.93      849.04     18.45 o 
   1   3  18        1.92        6.22      3.44 o 
   2   3  18        1.10        1.04      2.40 o 
   3   3  18      164.82      168.55      8.07 o 
   4   3  18       33.81       44.40      5.07 o 
   5   3  18      230.92      205.39      8.15 o 
   6   3  18      117.79      115.59      7.89 o 
   7   3  18       12.23       17.43      3.74 o 
   8   3  18        0.23        4.23      2.81 o 
   9   3  18        4.18        7.39      3.33 o 
  -9   4  18        9.75       15.79      3.55 o 
  -8   4  18        3.97        7.75      2.97 o 
  -7   4  18        1.77        2.72      2.34 o 
  -6   4  18        0.96        9.05      2.88 o 
  -5   4  18        9.82        8.49      2.73 o 
  -4   4  18        9.92        8.62      2.73 o 
  -3   4  18       17.78       14.25      3.63 o 
  -2   4  18      162.00      154.38     13.60 o 
  -1   4  18        0.78        0.13      3.29 o 
   0   4  18        5.65        6.50      3.64 o 
   1   4  18        9.67       13.98      4.12 o 
   2   4  18       23.05       20.10      4.70 o 
   3   4  18        0.12       -0.42      3.15 o 
   4   4  18       35.35       31.88      5.10 o 
   5   4  18       20.03       27.45      4.25 o 
   6   4  18        1.24        3.65      2.67 o 
   7   4  18       39.85       41.36      5.28 o 
   8   4  18        7.18       20.07      4.12 o 
  -7   5  18        5.99       12.60      3.78 o 
  -6   5  18       78.99       84.20      9.62 o 
  -5   5  18        5.81        5.80      3.10 o 
  -4   5  18        1.82        3.91      4.31 o 
  -3   5  18       12.00       10.81      4.06 o 
  -2   5  18        8.26        6.52      5.54 o 
  -1   5  18       33.25       35.82      7.65 o 
   0   5  18        0.48        3.81      3.43 o 
   1   5  18       20.45       25.49      5.24 o 
   2   5  18        3.80        4.34      4.84 o 
   3   5  18        1.05       11.36      5.14 o 
   4   5  18        2.43       -0.24      3.33 o 
   5   5  18        1.92        3.09      2.78 o 
   6   5  18       20.25       25.12      4.40 o 
  -4   6  18        0.93        9.59      5.52 o 
  -3   6  18        1.78        3.53      5.20 o 
  -2   6  18        0.07        0.86      3.55 o 
  -1   6  18       27.08       32.33      6.21 o 
   0   6  18        0.74        7.71      4.08 o 
   1   6  18       26.31       26.70      5.75 o 
   2   6  18       21.67       24.06      5.52 o 
   3   6  18        3.63       10.71      4.52 o 
 -11   1  19        6.18        3.22      3.54 o 
 -10   1  19       18.38       19.25      4.69 o 
  -9   1  19       15.89       15.81      4.31 o 
  -8   1  19        8.41        5.78      6.89 o 
  -7   1  19      123.70      117.79      8.13 o 
  -6   1  19        7.53        9.90      2.75 o 
  -5   1  19       55.46       64.26      4.88 o 
  -4   1  19        0.27        0.08      1.25 o 
  -3   1  19       23.47       24.07      2.25 o 
  -2   1  19      577.69      537.27      8.73 o 
  -1   1  19       24.01       29.35      2.06 o 
   0   1  19       18.38       15.77      1.67 o 
   1   1  19       51.38       53.50      3.82 o 
   2   1  19       79.33       74.18      3.60 o 
   3   1  19       86.44       79.61      4.83 o 
   4   1  19        0.22        2.30      1.87 o 
   5   1  19       35.20       40.55      4.45 o 
   6   1  19      175.49      159.23      7.14 o 
   7   1  19       34.36       35.84      4.49 o 
   8   1  19        5.95        8.36      3.24 o 
   9   1  19        0.41        2.14      3.07 o 
  10   1  19        0.31        8.58      3.57 o 
 -11   2  19       13.04       17.49      4.74 o 
 -10   2  19        1.13        4.07      3.36 o 
  -9   2  19        0.48        0.02      3.03 o 
  -8   2  19        8.39        4.01      3.34 o 
  -7   2  19       27.85       23.40      4.56 o 
  -6   2  19      127.36      125.35      6.06 o 
  -5   2  19       33.82       34.11      3.84 o 
  -4   2  19       43.51       36.53      3.32 o 
  -3   2  19       90.73       85.01      4.35 o 
  -2   2  19      282.01      284.99      6.22 o 
  -1   2  19      139.95      122.97      4.13 o 
   0   2  19       67.01       70.87      4.29 o 
   1   2  19       15.80       13.21      2.15 o 
   2   2  19      184.85      175.24     14.11 o 
   3   2  19       55.75       57.59      4.73 o 
   4   2  19      449.09      412.11     11.11 o 
   5   2  19       62.71       63.55      5.41 o 
   6   2  19        0.43        2.87      2.54 o 
   7   2  19        2.91        3.12      2.61 o 
   8   2  19        6.54       15.14      3.80 o 
   9   2  19        2.62        6.16      3.35 o 
 -10   3  19       30.69       36.10      6.95 o 
  -9   3  19        0.96        5.59      3.64 o 
  -8   3  19        3.79        6.32      3.30 o 
  -7   3  19        0.05        4.38      2.42 o 
  -6   3  19        1.22        2.71      2.75 o 
  -5   3  19        0.05        3.38      2.09 o 
  -4   3  19       73.18       74.27      4.68 o 
  -3   3  19        6.61       10.11      2.35 o 
  -2   3  19        0.01        1.00      1.68 o 
  -1   3  19       51.35       49.31      7.90 o 
   0   3  19       33.60       34.61      5.01 o 
   1   3  19     1355.09     1333.01     29.95 o 
   2   3  19        0.60        2.48      2.15 o 
   3   3  19      530.18      481.86     13.00 o 
   4   3  19       17.43       18.79      3.75 o 
   5   3  19       39.01       48.01      5.06 o 
   6   3  19        0.74        4.33      2.72 o 
   7   3  19        1.40        3.93      2.84 o 
   8   3  19        4.81        7.24      3.24 o 
   9   3  19        4.36        7.59      3.59 o 
  -9   4  19        0.13       -0.11      3.32 o 
  -8   4  19        2.19        9.94      3.14 o 
  -7   4  19       20.62       23.79      5.85 o 
  -6   4  19       48.12       49.17      5.08 o 
  -5   4  19        1.72       -0.12      2.41 o 
  -4   4  19        8.80       10.61      2.87 o 
  -3   4  19        6.95        7.31      2.50 o 
  -2   4  19       74.45       73.31      6.18 o 
  -1   4  19       71.47       70.73      7.48 o 
   0   4  19      221.22      210.04     10.60 o 
   1   4  19       81.18       84.68     10.09 o 
   2   4  19       49.72       58.74      7.11 o 
   3   4  19       25.36       25.78      6.83 o 
   4   4  19        4.02        7.30      2.68 o 
   5   4  19        2.69        8.26      3.11 o 
   6   4  19       16.78       19.20      3.82 o 
   7   4  19        1.72        5.84      3.59 o 
  -7   5  19        1.09        9.89      3.36 o 
  -6   5  19        0.11        5.95      3.09 o 
  -5   5  19       21.70       23.78      4.28 o 
  -4   5  19        0.04        3.64      3.91 o 
  -3   5  19        6.01        1.90      5.08 o 
  -2   5  19        1.82        2.48      3.33 o 
  -1   5  19       45.35       48.27      6.71 o 
   0   5  19        8.63       10.15      4.02 o 
   1   5  19        0.10        4.28      3.50 o 
   2   5  19        5.14        0.06      3.25 o 
   3   5  19        8.35       12.71      4.42 o 
   4   5  19        4.84        2.94      3.58 o 
   5   5  19        4.82        9.64      4.18 o 
  -3   6  19       12.00        5.23      3.96 o 
  -2   6  19        0.92        4.24      3.73 o 
  -1   6  19       49.58       59.88      8.01 o 
   0   6  19        3.51        7.73      4.81 o 
   1   6  19        4.27        6.70      4.18 o 
 -11   0  20       36.04       40.10      9.05 o 
 -10   0  20       53.71       70.63     11.07 o 
  -9   0  20        1.03        3.11      4.65 o 
  -8   0  20        0.09        1.78      3.92 o 
  -7   0  20        3.76        3.95      4.34 o 
  -6   0  20      113.82      115.21      6.93 o 
  -5   0  20      297.34      288.33     10.30 o 
  -4   0  20       65.74       75.75      5.81 o 
  -3   0  20      415.34      404.98     12.09 o 
  -2   0  20      173.89      144.38      6.29 o 
  -1   0  20       83.64       80.16      4.23 o 
   0   0  20        0.75        1.09      1.53 o 
   1   0  20      308.86      300.51     10.67 o 
   2   0  20        3.71       11.60      6.02 o 
   3   0  20      919.49      845.84     20.40 o 
   4   0  20     1161.74     1032.24     27.87 o 
   5   0  20       52.82       68.96      6.85 o 
   6   0  20        7.10        6.16      3.94 o 
   7   0  20        0.29        5.67      3.92 o 
   8   0  20        1.41        4.98      4.71 o 
   9   0  20       38.63       79.99     11.73 o 
  10   0  20        9.40       18.10      6.55 o 
 -11   1  20       29.02       34.17     10.01 o 
 -10   1  20        1.90        0.71      3.56 o 
  -9   1  20        4.61        0.89      2.94 o 
  -8   1  20       28.16       23.01      4.65 o 
  -7   1  20       22.28       20.78      4.51 o 
  -6   1  20      284.21      238.71     10.36 o 
  -5   1  20        0.19       -1.07      1.92 o 
  -4   1  20      102.08      109.79      7.05 o 
  -3   1  20      145.49      142.91      4.21 o 
  -2   1  20       12.04       15.73      1.99 o 
  -1   1  20       18.08       19.23      2.07 o 
   0   1  20       20.18       23.03      2.04 o 
   1   1  20       33.00       33.92      2.64 o 
   2   1  20       22.20       28.39      2.66 o 
   3   1  20        0.98        0.76      1.64 o 
   4   1  20        1.44       -1.11      1.95 o 
   5   1  20        1.16        0.78      2.40 o 
   6   1  20       21.83       28.12      4.12 o 
   7   1  20       11.53       13.58      4.03 o 
   8   1  20        0.06        3.19      2.93 o 
   9   1  20        4.98       12.62      3.74 o 
 -11   2  20        0.45        0.35      3.39 o 
 -10   2  20        1.95        1.46      3.60 o 
  -9   2  20        1.26        0.38      3.43 o 
  -8   2  20        7.65        7.65      3.54 o 
  -7   2  20       16.41       18.99      4.34 o 
  -6   2  20        1.31        3.66      3.01 o 
  -5   2  20      198.97      185.53      8.69 o 
  -4   2  20      424.80      363.07     11.20 o 
  -3   2  20        0.22       -1.05      1.57 o 
  -2   2  20        9.00        8.00      2.03 o 
  -1   2  20      334.20      310.67      6.69 o 
   0   2  20      159.50      167.57      5.78 o 
   1   2  20      233.30      224.60      6.39 o 
   2   2  20       50.18       47.83      4.32 o 
   3   2  20      150.14      133.89      6.14 o 
   4   2  20       21.36       21.87      3.66 o 
   5   2  20       50.69       62.33      5.53 o 
   6   2  20        9.41        8.29      2.99 o 
   7   2  20        0.79        2.10      3.52 o 
   8   2  20        0.31        6.95      3.01 o 
   9   2  20        0.27        6.34      3.23 o 
 -10   3  20       92.30      102.15      9.33 o 
  -9   3  20        0.07       -2.10      5.08 o 
  -8   3  20        1.43        6.23      3.43 o 
  -7   3  20        0.41        1.10      3.44 o 
  -6   3  20       20.43       18.60      3.29 o 
  -5   3  20        0.00        1.80      1.98 o 
  -4   3  20        0.33        1.75      1.87 o 
  -3   3  20       17.25       20.90      2.89 o 
  -2   3  20        5.60        3.64      2.30 o 
  -1   3  20       54.31       59.03      5.35 o 
   0   3  20      189.83      181.33     16.93 o 
   1   3  20      220.43      213.22     10.63 o 
   2   3  20       90.32       93.03      8.28 o 
   3   3  20        1.29        2.56      3.32 o 
   4   3  20        1.63        1.15      2.22 o 
   5   3  20        2.05        1.83      2.38 o 
   6   3  20        0.03        4.51      3.13 o 
   7   3  20       30.76       36.03      7.36 o 
   8   3  20       11.91       13.85      5.14 o 
  -8   4  20        3.54        6.61      3.03 o 
  -7   4  20        4.53       14.04      3.27 o 
  -6   4  20        0.43        0.41      2.98 o 
  -5   4  20       45.80       54.64      6.67 o 
  -4   4  20       28.07       39.45      4.01 o 
  -3   4  20        0.21        1.40      2.33 o 
  -2   4  20        0.09        2.29      2.57 o 
  -1   4  20       15.04       19.35      4.29 o 
   0   4  20        6.79        9.32      4.87 o 
   1   4  20        6.35       15.13      4.15 o 
   2   4  20      128.48      139.13     10.23 o 
   3   4  20      181.52      167.42      9.96 o 
   4   4  20        1.07        3.47      3.75 o 
   5   4  20        4.53        8.94      3.16 o 
   6   4  20       24.23       35.38      8.07 o 
   7   4  20       27.07       26.21      4.62 o 
  -6   5  20        0.18        2.41      2.79 o 
  -5   5  20       14.22       14.21      3.65 o 
  -4   5  20       20.07       27.46      5.81 o 
  -3   5  20        3.86        1.87      3.25 o 
  -2   5  20        8.82        6.25      3.43 o 
  -1   5  20       15.83       16.31      4.50 o 
   0   5  20        1.57        0.78      3.63 o 
   1   5  20       26.93       32.01      5.77 o 
   2   5  20       44.44       55.03      7.48 o 
   3   5  20       16.86       13.97      4.46 o 
   4   5  20        0.69       -2.58      3.97 o 
   5   5  20        0.51        3.19      5.26 o 
 -11   1  21        5.33        3.90      3.72 o 
 -10   1  21        1.71        2.48      3.86 o 
  -9   1  21        0.10        1.32      3.15 o 
  -8   1  21        3.45        4.65      3.31 o 
  -7   1  21       19.84       26.23      3.69 o 
  -6   1  21        1.91        3.47      2.95 o 
  -5   1  21       78.22       75.81      5.30 o 
  -4   1  21      817.74      734.26     15.17 o 
  -3   1  21       50.88       49.48      3.56 o 
  -2   1  21        0.01        0.67      1.33 o 
  -1   1  21       14.18       12.63      2.16 o 
   0   1  21        2.93        4.37      1.47 o 
   1   1  21       37.36       49.09      3.19 o 
   2   1  21       37.42       34.27      2.90 o 
   3   1  21       18.80       27.17      3.16 o 
   4   1  21       20.84       20.71      3.52 o 
   5   1  21        1.56       -1.95      1.95 o 
   6   1  21       14.60       12.30      3.18 o 
   7   1  21        4.02        3.47      3.48 o 
   8   1  21       12.17       19.39      4.53 o 
   9   1  21        0.20       12.91      4.77 o 
 -10   2  21       10.13        9.29      4.22 o 
  -9   2  21        0.69        5.13      3.45 o 
  -8   2  21        0.94       -1.46      3.73 o 
  -7   2  21      114.94      116.57      9.43 o 
  -6   2  21      194.30      162.65     10.25 o 
  -5   2  21        7.46       11.64      2.47 o 
  -4   2  21      124.74      105.34      4.90 o 
  -3   2  21      169.82      163.55      7.09 o 
  -2   2  21       14.89       13.41      2.38 o 
  -1   2  21      433.06      416.20      9.32 o 
   0   2  21       95.25      101.88      4.91 o 
   1   2  21      129.07      106.13      5.79 o 
   2   2  21       57.76       60.77      5.29 o 
   3   2  21       33.77       41.97      4.33 o 
   4   2  21        0.25        1.75      2.41 o 
   5   2  21       11.75       10.56      3.00 o 
   6   2  21       10.70        9.51      2.97 o 
   7   2  21        6.75       10.91      3.54 o 
   8   2  21        3.34        1.93      2.70 o 
   9   2  21       18.97       28.71      4.89 o 
  -9   3  21        0.25       -1.54      4.46 o 
  -8   3  21        0.38        1.54      3.07 o 
  -7   3  21       11.37       14.54      4.28 o 
  -6   3  21       10.60        4.82      2.48 o 
  -5   3  21        0.61        2.50      2.02 o 
  -4   3  21        1.87        3.58      2.03 o 
  -3   3  21       16.05       17.48      2.81 o 
  -2   3  21        1.94        1.01      2.59 o 
  -1   3  21       34.86       38.18      4.58 o 
   0   3  21       42.21       48.97      5.11 o 
   1   3  21        3.88        4.93      3.35 o 
   2   3  21      177.96      179.45      9.75 o 
   3   3  21       68.01       65.92     14.07 o 
   4   3  21       60.95       54.06      5.30 o 
   5   3  21       16.98       20.35      3.67 o 
   6   3  21        0.31        3.57      2.59 o 
   7   3  21        9.49       14.68      3.69 o 
   8   3  21        0.46       -0.21      3.75 o 
  -8   4  21       20.12       21.20     11.67 o 
  -7   4  21        1.90        7.32      2.94 o 
  -6   4  21        9.45        9.90      3.08 o 
  -5   4  21        1.93        6.19      2.35 o 
  -4   4  21       30.57       31.88      3.70 o 
  -3   4  21       20.22       22.24      4.48 o 
  -2   4  21        3.08        3.94      2.85 o 
  -1   4  21       87.66      102.29      8.90 o 
   0   4  21       13.21       13.51      4.14 o 
   1   4  21       80.62       83.33      8.30 o 
   2   4  21       26.50       24.16      5.35 o 
   3   4  21       14.09        8.78      3.98 o 
   4   4  21        9.33        9.12      5.96 o 
   5   4  21        0.55        1.87      2.51 o 
   6   4  21       13.26       15.48      3.86 o 
  -6   5  21        1.78       -0.32      3.01 o 
  -5   5  21       18.42       13.26      3.57 o 
  -4   5  21        0.78        2.39      2.83 o 
  -3   5  21       19.02       26.67      5.17 o 
  -2   5  21        6.13        8.11      3.75 o 
  -1   5  21       30.04       46.93      6.86 o 
   0   5  21        0.44        3.88      3.65 o 
   1   5  21       61.53       71.00      8.24 o 
   2   5  21        9.65       16.45      5.22 o 
   3   5  21        0.00       -1.61      3.40 o 
   4   5  21        0.19        7.47      4.15 o 
 -10   0  22       10.51        9.47      5.79 o 
  -9   0  22       17.40       15.50      5.97 o 
  -8   0  22      124.32      116.91     12.49 o 
  -7   0  22       31.75       36.33      7.75 o 
  -6   0  22       25.81       34.49      7.48 o 
  -5   0  22       35.72       41.50      5.00 o 
  -4   0  22       68.40       71.49      6.02 o 
  -3   0  22      148.53      149.18      7.42 o 
  -2   0  22       99.00       97.54      6.47 o 
  -1   0  22       39.77       35.58      5.98 o 
   0   0  22        9.17       11.40      2.39 o 
   1   0  22        0.21        1.87      2.82 o 
   2   0  22       63.05       80.77      6.48 o 
   3   0  22      192.51      155.59      8.05 o 
   4   0  22      210.70      178.84      9.05 o 
   5   0  22      149.77      136.34      8.13 o 
   6   0  22        8.71       15.78      4.18 o 
   7   0  22       12.18       17.50      5.52 o 
   8   0  22        0.08        4.49      4.80 o 
   9   0  22       11.20       20.30      6.85 o 
 -10   1  22       15.90       15.99      4.72 o 
  -9   1  22        0.20        0.47      3.19 o 
  -8   1  22        5.61        4.75      5.22 o 
  -7   1  22       91.32       94.96      7.97 o 
  -6   1  22      223.47      187.25      8.19 o 
  -5   1  22        0.00        4.30      2.48 o 
  -4   1  22      369.35      361.51     10.06 o 
  -3   1  22        3.04        2.73      1.88 o 
  -2   1  22        2.02        3.64      1.57 o 
  -1   1  22        5.60        3.93      1.51 o 
   0   1  22      125.71      117.78      4.74 o 
   1   1  22      233.12      214.47      5.62 o 
   2   1  22       43.39       52.28      4.64 o 
   3   1  22       83.47       77.98      4.79 o 
   4   1  22       61.05       55.93      4.53 o 
   5   1  22       15.81       13.80      4.28 o 
   6   1  22        9.75       15.80      3.48 o 
   7   1  22        7.93       18.09      5.65 o 
   8   1  22       13.82       15.26     11.84 o 
   9   1  22       12.78       20.73      5.93 o 
 -10   2  22       12.01       20.46      5.15 o 
  -9   2  22        0.52        1.05      3.02 o 
  -8   2  22        0.70        1.54      3.12 o 
  -7   2  22        5.02        8.23      2.79 o 
  -6   2  22       75.69       72.77      5.76 o 
  -5   2  22        0.35       -0.56      2.11 o 
  -4   2  22      376.71      341.04      8.56 o 
  -3   2  22        0.83        3.14      1.99 o 
  -2   2  22      363.54      338.02      8.29 o 
  -1   2  22        2.58        9.27      2.21 o 
   0   2  22       14.63       19.17      2.92 o 
   1   2  22        2.78        4.90      2.08 o 
   2   2  22        0.03        0.46      2.02 o 
   3   2  22       87.74       85.02      5.49 o 
   4   2  22       46.56       46.75      4.81 o 
   5   2  22        7.63        8.40      2.91 o 
   6   2  22        1.43        3.70      2.62 o 
   7   2  22        7.79       13.04      4.29 o 
   8   2  22        0.75        3.89      3.61 o 
  -9   3  22       55.74       54.61      7.12 o 
  -8   3  22        7.81        8.30      3.85 o 
  -7   3  22       12.37        9.72      3.94 o 
  -6   3  22        0.69        4.24      2.63 o 
  -5   3  22       44.00       53.74      5.12 o 
  -4   3  22       25.48       31.53      3.44 o 
  -3   3  22        7.22        3.30      2.37 o 
  -2   3  22        1.79        5.42      2.63 o 
  -1   3  22        3.10        5.05      2.66 o 
   0   3  22       80.32       86.74      6.55 o 
   1   3  22       51.98       73.08      7.61 o 
   2   3  22       12.82       12.51      4.17 o 
   3   3  22       45.92       55.33      6.82 o 
   4   3  22       44.44       49.43      5.13 o 
   5   3  22        8.63       10.06      3.32 o 
   6   3  22        8.62        9.25      3.10 o 
   7   3  22       15.58       17.90      4.59 o 
  -7   4  22       15.35       15.24      4.16 o 
  -6   4  22       20.07       27.01      4.24 o 
  -5   4  22        0.01        2.87      2.19 o 
  -4   4  22        5.38        8.21      3.33 o 
  -3   4  22       21.93       26.52      4.03 o 
  -2   4  22        9.13        6.55      2.88 o 
  -1   4  22        4.89        6.77      3.54 o 
   0   4  22       36.39       39.20      6.05 o 
   1   4  22        0.15        1.58      3.16 o 
   2   4  22        0.74        4.71      3.49 o 
   3   4  22        0.07       -0.26      3.21 o 
   4   4  22       14.32       15.34      4.63 o 
   5   4  22       12.35       29.09      9.67 o 
   6   4  22        4.52        8.81      3.32 o 
  -5   5  22        0.26        2.28      2.91 o 
  -4   5  22        0.62        2.10      2.81 o 
  -3   5  22       28.56       32.08      5.67 o 
  -2   5  22        8.71       11.47      4.37 o 
  -1   5  22       18.78       15.82      4.63 o 
   0   5  22       12.63        7.75      4.37 o 
   1   5  22        6.14       11.37      5.37 o 
   2   5  22        0.77        6.55      4.10 o 
   3   5  22        1.23        6.40      7.53 o 
 -10   1  23        1.16       -1.88      3.30 o 
  -9   1  23       36.08       47.62      6.61 o 
  -8   1  23        8.64        9.88      3.72 o 
  -7   1  23        0.90        3.64      2.45 o 
  -6   1  23        0.05       -0.29      2.30 o 
  -5   1  23        4.24        4.75      2.51 o 
  -4   1  23        7.61       15.31      4.13 o 
  -3   1  23      112.33      115.35      5.89 o 
  -2   1  23       57.87       60.42      3.50 o 
  -1   1  23       44.76       48.81      3.68 o 
   0   1  23       91.03       90.80      4.58 o 
   1   1  23      147.02      142.13      7.56 o 
   2   1  23      267.83      222.40      9.72 o 
   3   1  23       85.44       74.17      4.80 o 
   4   1  23      244.29      214.20      9.70 o 
   5   1  23       47.02       43.60      4.83 o 
   6   1  23        2.56        2.78      2.69 o 
   7   1  23       17.93       17.39      3.82 o 
   8   1  23        3.14        5.87      3.50 o 
  -9   2  23        0.24       -0.50      3.32 o 
  -8   2  23        0.50        2.01      2.53 o 
  -7   2  23        4.24        3.38      2.63 o 
  -6   2  23       11.78       17.02      3.41 o 
  -5   2  23        0.83        6.76      2.70 o 
  -4   2  23       14.13       10.75      3.06 o 
  -3   2  23        6.17        7.43      2.19 o 
  -2   2  23        0.56        3.74      2.26 o 
  -1   2  23        0.93        2.62      2.37 o 
   0   2  23      259.82      244.49     12.04 o 
   1   2  23        0.25        0.48      1.79 o 
   2   2  23       18.54       21.03      4.43 o 
   3   2  23       98.68      113.17      6.07 o 
   4   2  23        5.94        8.60      2.73 o 
   5   2  23        0.00        5.68      4.12 o 
   6   2  23       78.64       82.00     11.99 o 
   7   2  23       13.17       17.33      3.77 o 
   8   2  23        2.79        6.63      4.13 o 
  -8   3  23       23.94       17.77      4.77 o 
  -7   3  23       21.40       21.70      4.22 o 
  -6   3  23       46.03       37.19      4.59 o 
  -5   3  23       12.29       11.82      2.81 o 
  -4   3  23        1.53        1.73      2.08 o 
  -3   3  23        3.56        5.26      2.65 o 
  -2   3  23      215.95      185.31      7.99 o 
  -1   3  23        2.67       -0.89      2.39 o 
   0   3  23      252.23      259.65     14.45 o 
   1   3  23        5.32        7.36      3.76 o 
   2   3  23       51.10       55.28      8.45 o 
   3   3  23       96.84       87.88     10.56 o 
   4   3  23       22.53       39.75      6.51 o 
   5   3  23       21.30       20.28      4.89 o 
   6   3  23       22.12       21.46      4.18 o 
   7   3  23        0.41        3.53      4.86 o 
  -7   4  23       33.24       37.53      6.25 o 
  -6   4  23        0.99        5.99      2.68 o 
  -5   4  23        0.21        1.62      2.13 o 
  -4   4  23        3.24        7.23      2.93 o 
  -3   4  23        0.30        5.66      2.84 o 
  -2   4  23        2.77        4.73      2.72 o 
  -1   4  23        7.52        5.57      3.53 o 
   0   4  23       21.85       22.80      4.92 o 
   1   4  23       12.37       13.88      5.57 o 
   2   4  23        3.02        8.57      4.18 o 
   3   4  23       18.22       18.82      5.04 o 
   4   4  23        0.06        4.02      6.39 o 
   5   4  23        0.07        4.13      4.16 o 
  -4   5  23       14.36       18.22      3.98 o 
  -3   5  23        0.47        1.68      4.18 o 
  -2   5  23        8.68       11.16      4.34 o 
  -1   5  23        6.58       10.89      4.77 o 
   0   5  23       16.86       15.09      7.19 o 
   1   5  23      121.04      139.00     18.73 o 
   2   5  23        6.85       10.84      4.48 o 
 -10   0  24        0.09       11.61      6.24 o 
  -9   0  24       28.39       31.44      7.99 o 
  -8   0  24        2.18        5.34      5.25 o 
  -7   0  24        2.10        6.46      4.80 o 
  -6   0  24       27.74       24.04      7.03 o 
  -5   0  24       86.65       81.13      9.95 o 
  -4   0  24        0.44        2.09      2.63 o 
  -3   0  24      251.60      245.24     11.66 o 
  -2   0  24        8.24       10.08      3.09 o 
  -1   0  24        0.48        1.31      3.06 o 
   0   0  24      150.88      128.68      6.73 o 
   1   0  24      333.55      284.49     10.53 o 
   2   0  24      416.10      389.72     13.11 o 
   3   0  24        0.00        1.49      2.74 o 
   4   0  24       23.78       20.43      4.40 o 
   5   0  24      191.05      163.46      9.19 o 
   6   0  24        1.53        2.32      2.79 o 
   7   0  24       46.54       50.69      9.05 o 
   8   0  24       10.95       19.34      6.82 o 
  -9   1  24        0.56        2.39      3.32 o 
  -8   1  24        1.06       -2.41      2.41 o 
  -7   1  24       14.65       12.78      5.91 o 
  -6   1  24       13.40       19.69      4.27 o 
  -5   1  24      123.42      114.78      6.60 o 
  -4   1  24      326.78      297.39      9.31 o 
  -3   1  24       88.52       82.15      5.60 o 
  -2   1  24       61.12       56.62      4.27 o 
  -1   1  24       30.65       38.39      3.48 o 
   0   1  24       68.89       68.37      4.40 o 
   1   1  24      136.57      117.21      6.06 o 
   2   1  24        0.58        5.51      1.91 o 
   3   1  24       35.61       44.37      4.03 o 
   4   1  24        6.34        8.35      2.51 o 
   5   1  24        2.19        8.94      3.34 o 
   6   1  24        2.16        4.51      2.83 o 
   7   1  24       10.51       10.64      3.45 o 
   8   1  24       22.97       20.64      4.53 o 
  -9   2  24        0.94        3.50      3.47 o 
  -8   2  24        1.13        7.34      3.05 o 
  -7   2  24       33.71       35.18      6.51 o 
  -6   2  24       49.34       41.33      4.69 o 
  -5   2  24       20.63       16.55      3.27 o 
  -4   2  24       45.50       51.71      5.00 o 
  -3   2  24       65.36       64.06      4.40 o 
  -2   2  24      129.43      133.45     10.57 o 
  -1   2  24      297.65      296.26      9.69 o 
   0   2  24        0.38        3.61      2.07 o 
   1   2  24        2.49        1.75      1.91 o 
   2   2  24       68.97       82.69      7.72 o 
   3   2  24       54.81       55.90      6.97 o 
   4   2  24        0.64        6.64      2.77 o 
   5   2  24       23.41       24.01      3.77 o 
   6   2  24       32.96       40.43      5.82 o 
   7   2  24        8.91       13.90      3.91 o 
  -8   3  24        0.70        4.37      3.12 o 
  -7   3  24        6.76        8.07      2.96 o 
  -6   3  24       13.09       15.47      3.33 o 
  -5   3  24       10.90       13.07      3.30 o 
  -4   3  24        2.16        4.80      2.50 o 
  -3   3  24       40.82       42.79      4.78 o 
  -2   3  24        6.47        6.50      2.85 o 
  -1   3  24        2.80        1.87      2.60 o 
   0   3  24       51.45       51.62      6.78 o 
   1   3  24       43.32       53.79      7.03 o 
   2   3  24        0.01        0.93      3.47 o 
   3   3  24       55.42       49.50      6.90 o 
   4   3  24       10.30       11.65      4.45 o 
   5   3  24        0.76        2.72      3.82 o 
   6   3  24        2.52       21.74      3.93 o 
  -6   4  24        1.38        2.57      2.34 o 
  -5   4  24        0.48        3.38      3.10 o 
  -4   4  24        6.17        8.95      3.61 o 
  -3   4  24        4.84        7.42      2.95 o 
  -2   4  24       40.48       46.14      5.40 o 
  -1   4  24       51.31       52.23      6.90 o 
   0   4  24        0.33        1.42      3.40 o 
   1   4  24        3.80       13.97      4.41 o 
   2   4  24       11.55       13.62      4.67 o 
   3   4  24        3.55        5.33      3.68 o 
   4   4  24       19.19       23.11      5.23 o 
  -2   5  24        8.62       15.42      5.90 o 
  -1   5  24       32.75       39.51      6.56 o 
   0   5  24       55.24       66.56      8.33 o 
  -9   1  25        5.99        7.59      8.67 o 
  -8   1  25       33.13       44.36      6.33 o 
  -7   1  25       30.90       36.07      5.66 o 
  -6   1  25       12.95       12.77      3.19 o 
  -5   1  25       42.93       50.15      8.83 o 
  -4   1  25        0.08        3.66      2.63 o 
  -3   1  25      368.16      336.95     12.83 o 
  -2   1  25        3.53        5.97      2.76 o 
  -1   1  25       36.82       44.69      3.80 o 
   0   1  25        2.91        8.86      2.27 o 
   1   1  25        2.00        4.56      2.40 o 
   2   1  25        8.12       10.22      2.98 o 
   3   1  25       46.11       49.72      5.51 o 
   4   1  25       31.98       32.86      3.83 o 
   5   1  25        0.29        2.84      2.62 o 
   6   1  25        5.92       12.39      3.26 o 
   7   1  25        5.57       13.71      4.43 o 
  -8   2  25       22.92       27.53      4.18 o 
  -7   2  25        3.08        5.62      2.81 o 
  -6   2  25       22.04       19.97      3.77 o 
  -5   2  25        5.63       11.19      3.01 o 
  -4   2  25       92.93       97.82      6.47 o 
  -3   2  25        4.10        5.21      4.52 o 
  -2   2  25      477.12      449.83     15.08 o 
  -1   2  25       14.27       17.38      3.36 o 
   0   2  25       48.79       60.61      4.68 o 
   1   2  25       85.15       92.52      5.53 o 
   2   2  25       26.94       47.45     12.91 o 
   3   2  25       19.44       16.62      7.96 o 
   4   2  25       17.11       19.62      5.57 o 
   5   2  25       35.60       40.67      4.93 o 
   6   2  25        5.46       13.33      3.49 o 
  -7   3  25        3.91        6.26      2.88 o 
  -6   3  25        5.69        8.68      3.09 o 
  -5   3  25        0.02        4.46      2.51 o 
  -4   3  25        5.04        4.55      2.58 o 
  -3   3  25        0.00        0.89      2.97 o 
  -2   3  25        0.01        1.86      2.54 o 
  -1   3  25      193.21      169.68      8.10 o 
   0   3  25        1.23        4.17      2.72 o 
   1   3  25      118.19      109.89      9.24 o 
   2   3  25        5.38        5.96      3.65 o 
   3   3  25       17.94       18.87      4.72 o 
   4   3  25       41.12       63.29      7.84 o 
   5   3  25       23.96       20.15      8.01 o 
  -5   4  25        4.11        5.19      2.93 o 
  -4   4  25       26.06       23.97      4.32 o 
  -3   4  25        1.37        5.37      2.91 o 
  -2   4  25        0.30        1.06      2.65 o 
  -1   4  25       22.46       30.50      5.90 o 
   0   4  25       76.43       89.36      9.39 o 
   1   4  25        0.08        2.16      4.74 o 
   2   4  25       11.91       13.78      4.51 o 
   3   4  25        0.01       -2.93      4.39 o 
  -9   0  26        0.05        3.80      5.64 o 
  -8   0  26       29.22       48.45      9.62 o 
  -7   0  26       55.90       60.76      9.65 o 
  -6   0  26       97.59       91.66     11.31 o 
  -5   0  26        9.61       20.42      6.39 o 
  -4   0  26       33.44       36.29      9.05 o 
  -3   0  26       68.81       70.10      6.48 o 
  -2   0  26        0.31       -2.25      2.25 o 
  -1   0  26       40.00       34.61      7.27 o 
   0   0  26        9.92       10.92      5.01 o 
   1   0  26       93.66       74.29     10.32 o 
   2   0  26        1.07        2.24      2.89 o 
   3   0  26       15.31       21.59      4.51 o 
   4   0  26       84.33       77.08      7.76 o 
   5   0  26        2.27        4.47      3.23 o 
   6   0  26        2.61        9.53      4.13 o 
   7   0  26       24.72       14.12      6.00 o 
  -8   1  26        1.87        6.68      4.42 o 
  -7   1  26        0.19        0.83      5.63 o 
  -6   1  26       60.85       70.26      5.75 o 
  -5   1  26       92.79       97.12     10.39 o 
  -4   1  26       10.08       16.84      3.27 o 
  -3   1  26      269.84      248.65      8.72 o 
  -2   1  26       88.12      108.36      8.06 o 
  -1   1  26        0.85        4.69      2.29 o 
   0   1  26       83.31      101.86      6.08 o 
   1   1  26        3.00        3.96      2.90 o 
   2   1  26       69.31       70.36      5.78 o 
   3   1  26       11.63       20.96      3.07 o 
   4   1  26        5.47       10.47      3.98 o 
   5   1  26        4.85       10.21      3.12 o 
   6   1  26        0.10        6.16      3.25 o 
  -8   2  26       24.98       27.62      5.70 o 
  -7   2  26        4.39        6.94      4.61 o 
  -6   2  26        9.76       15.90      3.37 o 
  -5   2  26       49.52       51.90      5.26 o 
  -4   2  26        3.45        6.40      2.79 o 
  -3   2  26       93.55       90.07      8.21 o 
  -2   2  26       17.27       19.64      4.59 o 
  -1   2  26       28.34       32.17      4.32 o 
   0   2  26        3.83        9.28      2.66 o 
   1   2  26       77.19       86.02      7.89 o 
   2   2  26        0.28        5.37      3.51 o 
   3   2  26       12.23       13.82      4.83 o 
   4   2  26        0.99        2.74      3.52 o 
   5   2  26       55.96       62.30      5.98 o 
   6   2  26        9.67       10.67      3.28 o 
  -6   3  26        8.97       11.39      3.27 o 
  -5   3  26        1.11       -0.12      2.85 o 
  -4   3  26        0.03        4.68      3.39 o 
  -3   3  26       11.73       15.86      3.45 o 
  -2   3  26       31.26       38.35      4.79 o 
  -1   3  26       18.11       26.61      6.31 o 
   0   3  26       37.44       32.88      6.92 o 
   1   3  26       19.84       29.17      5.58 o 
   2   3  26       84.46       70.90      9.97 o 
   3   3  26        3.90        7.69      4.15 o 
   4   3  26        0.12        2.69      3.90 o 
  -4   4  26       30.21       37.71      5.14 o 
  -3   4  26       45.52       50.92      5.77 o 
  -2   4  26        0.08        4.79      3.00 o 
  -1   4  26       63.37       66.61      7.88 o 
   0   4  26        1.90        7.59      3.90 o 
   1   4  26       10.72       13.14      4.65 o 
   2   4  26        9.07        7.86      4.25 o 
  -8   1  27        1.18        4.82      5.94 o 
  -7   1  27       48.84       55.97      8.01 o 
  -6   1  27       54.74       67.41      7.18 o 
  -5   1  27        0.21        1.19      2.42 o 
  -4   1  27      100.06      105.95      6.70 o 
  -3   1  27       26.80       31.88      5.33 o 
  -2   1  27       54.12       58.57      6.49 o 
  -1   1  27       55.62       68.47      5.58 o 
   0   1  27        1.02        7.36      3.30 o 
   1   1  27       63.83       70.48      5.73 o 
   2   1  27       14.04       21.44      4.27 o 
   3   1  27        1.76        4.01      2.73 o 
   4   1  27        1.46        6.62      2.58 o 
   5   1  27        9.60       12.30      4.62 o 
   6   1  27        3.81        6.93      3.85 o 
  -7   2  27        0.30        1.62      2.67 o 
  -6   2  27        0.01        2.57      2.86 o 
  -5   2  27       36.56       38.63      4.85 o 
  -4   2  27        1.79        6.28      4.09 o 
  -3   2  27       50.40       46.46      6.38 o 
  -2   2  27       40.94       53.70     10.65 o 
  -1   2  27       16.89       24.21      3.85 o 
   0   2  27        6.96       10.02      3.08 o 
   1   2  27       41.02       56.81      7.32 o 
   2   2  27       60.63       55.71      7.10 o 
   3   2  27        4.70        4.16      3.50 o 
   4   2  27        3.02        0.30      3.28 o 
   5   2  27       16.19       16.57      5.46 o 
  -6   3  27        6.77       12.58      3.36 o 
  -5   3  27        0.08        3.80      3.41 o 
  -4   3  27        4.25        5.08      3.51 o 
  -3   3  27        2.23       10.50      3.80 o 
  -2   3  27        2.09        4.23      3.62 o 
  -1   3  27        5.26        5.20      4.55 o 
   0   3  27        4.51        5.00      3.68 o 
   1   3  27        6.86       16.25      4.58 o 
   2   3  27        3.67        0.86      3.72 o 
   3   3  27       18.92       38.29      6.57 o 
   4   3  27        0.44        5.39      4.22 o 
  -2   4  27        7.73       14.20      3.72 o 
  -1   4  27       36.77       45.50      7.27 o 
   0   4  27        1.91        3.17      3.76 o 
  -7   0  28        0.59        8.99      5.73 o 
  -6   0  28      171.63      143.65     12.40 o 
  -5   0  28      140.33      140.45     12.10 o 
  -4   0  28       37.44       51.68      8.84 o 
  -3   0  28       60.32       57.02      6.40 o 
  -2   0  28        8.59        6.52      4.46 o 
  -1   0  28      105.68      120.44     12.31 o 
   0   0  28       49.18       69.78     10.35 o 
   1   0  28       72.08       81.59     11.37 o 
   2   0  28        1.07        4.49      5.04 o 
   3   0  28        1.47        5.42      3.45 o 
   4   0  28       23.80       24.87      4.93 o 
   5   0  28        0.89        4.10      5.96 o 
  -7   1  28       11.32       16.45      5.72 o 
  -6   1  28        0.00        6.15      4.19 o 
  -5   1  28       32.27       49.06      7.03 o 
  -4   1  28        7.04        9.18      3.26 o 
  -3   1  28       16.93       22.58      4.21 o 
  -2   1  28       33.48       40.75     12.56 o 
  -1   1  28        2.29        9.28      5.75 o 
   0   1  28        0.36       -1.22      3.18 o 
   1   1  28        3.48        4.39      2.56 o 
   2   1  28        6.35       11.00      3.32 o 
   3   1  28       42.83       37.14      4.84 o 
   4   1  28        9.80       13.66      3.67 o 
   5   1  28        5.20        7.07      3.41 o 
  -6   2  28        2.88       -0.17      2.52 o 
  -5   2  28        9.95       14.12      4.14 o 
  -4   2  28       34.35       41.30      6.32 o 
  -3   2  28       10.56       13.33      6.77 o 
  -2   2  28        1.44        2.15      2.91 o 
  -1   2  28       49.59       50.63      6.65 o 
   0   2  28       25.85       22.00      4.76 o 
   1   2  28       51.91       60.97      7.39 o 
   2   2  28       19.94       26.32      5.11 o 
   3   2  28        5.67        4.48      5.13 o 
   4   2  28        0.16        4.19      3.91 o 
  -4   3  28        2.71       13.21      4.24 o 
  -3   3  28        0.31        3.26      3.63 o 
  -2   3  28       32.37       42.49      5.34 o 
  -1   3  28       83.16       93.86      7.37 o 
   0   3  28        3.81        8.21      4.05 o 
   1   3  28        4.80        1.43      3.31 o 
   2   3  28       20.14       20.30      5.05 o 
  -6   1  29       19.82       28.48      5.53 o 
  -5   1  29       48.92       68.66     11.84 o 
  -4   1  29        1.01        6.79      3.63 o 
  -3   1  29        6.15        5.64      3.23 o 
  -2   1  29        5.98       12.28      3.90 o 
  -1   1  29        0.44        2.56      4.74 o 
   0   1  29       29.87       44.35      6.38 o 
   1   1  29       34.72       43.38      6.49 o 
   2   1  29       22.06       27.82      4.23 o 
   3   1  29        8.36        9.27      3.49 o 
   4   1  29        1.20        3.28      3.30 o 
  -5   2  29        3.95       11.54      3.88 o 
  -4   2  29       10.08       10.59      4.16 o 
  -3   2  29       11.47       14.17      4.20 o 
  -2   2  29       14.28       23.66      6.03 o 
  -1   2  29        0.77        3.83      3.60 o 
   0   2  29       11.33        9.86      3.68 o 
   1   2  29       12.59       22.52      4.84 o 
   2   2  29       23.34       18.86      6.64 o 
   3   2  29       17.38       20.20      4.95 o 
  -3   3  29        0.67        5.28      4.39 o 
  -2   3  29        6.16        4.36      6.15 o 
  -1   3  29        0.05       -1.98      3.21 o 
   0   3  29       18.65       20.97      6.26 o 
  -5   0  30       15.71       18.16      6.24 o 
  -4   0  30        1.70        9.95      5.40 o 
  -2   0  30       14.99       18.49      6.18 o 
  -1   0  30      101.13       97.48     11.88 o 
   0   0  30        3.67        5.61      5.28 o 
   1   0  30      107.91      100.77     12.85 o 
   2   0  30      184.76      170.80     14.51 o 
   3   0  30        4.14        1.90      5.31 o 
  -5   1  30        4.61        9.66      4.60 o 
  -4   1  30        2.40        1.44      3.57 o 
  -3   1  30       22.06       24.09      4.69 o 
  -2   1  30        1.41        5.58      5.19 o 
  -1   1  30       49.13       55.51      9.95 o 
   0   1  30        2.48        4.59      3.51 o 
   1   1  30       10.61        9.88      4.04 o 
   2   1  30       10.02       12.36      4.33 o 
   3   1  30        0.00        5.52      3.32 o 
  -4   2  30        9.10       11.36      4.19 o 
  -3   2  30        0.42        3.99      4.34 o 
  -2   2  30        3.44       10.08      3.76 o 
  -1   2  30        6.68       10.59      5.58 o 
   0   2  30        0.04       -1.15      5.07 o 
   1   2  30       38.52       40.78      8.85 o 
  -3   1  31       14.42       12.46      6.12 o 
  -2   1  31        1.64        4.10      5.13 o 
  -1   1  31        7.76        5.79      4.98 o 
   0   1  31        0.74       10.47      5.61 o 
   1   1  31        0.02       -3.96      6.38 o 
                                                 
